# Supplementary material for: Identification of a Novel L-rhamnose Uptake Transporter in the Filamentous Fungus Aspergillus niger
Source: PLoS Genet. 2016 Dec 16;12(12):e1006468. doi: 10.1371/journal.pgen.1006468 (PMC5161314; doi:10.1371/journal.pgen.1006468)
Supplement: S1 Dataset — (XLSX) [file pgen.1006468.s001.xlsx]

## Sheet: A. niger protemics data
transcrpID	arabinose		mannose		rhamnose		xylose		Description
	average [%]	standard deviation [%]	average [%]	standard deviation [%]	average [%]	standard deviation [%]	average [%]	standard deviation [%]
40088	n.d.	n.d.	n.d.	n.d.	0.00169786	0.0008109	n.d.	n.d.	Structure-specific recognition protein
41765	0.0170988	0.00568298	0.0193066	0.00152544	0.0110695	0.000555446	0.00868726	0.00116247	Protein of unknown function DUF221
42606	n.d.	n.d.	0.0158228	0.00196026	n.d.	n.d.	n.d.	n.d.	O-methyltransferase, family 2
43250	0.00031958	1.96959e-05	n.d.	n.d.	0.000419788	0.000237579	n.d.	n.d.	0
43841	n.d.	n.d.	0.00184386	0.000264063	0.00238611	0.000942749	0.00117402	3.23064e-05	Tryptophan synthase, alpha chain
44753	0.0309125	0.00530824	0.029659	0.00594024	n.d.	n.d.	0.0173887	0.000505429	BAAT/Acyl-CoA thioester hydrolase C-terminal
46690	n.d.	n.d.	0.00524065	0.000225666	n.d.	n.d.	n.d.	n.d.	G-protein, gamma-like subunit
46999	n.d.	n.d.	0.00271631	0.000648887	n.d.	n.d.	n.d.	n.d.	6-phosphogluconate dehydrogenase, NAD-binding
51182	0.0107257	0.00685104	0.00765764	0.00448389	0.0115738	0.00690255	0.00206522	0.00144584	HECT
51992	n.d.	n.d.	0.0155083	0.00560867	n.d.	n.d.	0.0141535	0.00338144	Na+/solute symporter
52135	0.0171541	0.0044633	0.0159313	0.00287472	n.d.	n.d.	0.0104321	0.00586591	DNA-directed RNA polymerase, insert
52248	n.d.	n.d.	n.d.	n.d.	n.d.	n.d.	0.0075826	0.00131423	Protein kinase, core
52431	0.0119607	0.00938575	0.0184955	0.010329	n.d.	n.d.	0.00976584	0.00045723	Translation initiation factor IF2/IF5
52578	n.d.	n.d.	0.00941172	0.000861373	n.d.	n.d.	n.d.	n.d.	Ribosomal protein L31e
52796	0.00305026	0.000515261	0.00260813	0.000933507	0.00360064	0.000988721	0.00706331	0.00123344	Mitochondrial import inner membrane translocase, subunit Tim44
54854	0.00335904	0.000975145	0.0116562	2.64941e-05	0.00763511	0.00432331	0.0158971	0.00452779	Myo-inositol-1-phosphate synthase, GAPDH-like
55404	0.000959593	0.000252389	n.d.	n.d.	0.00136989	0.00041156	n.d.	n.d.	Aspartyl-tRNA synthetase, class IIb
55546	0.0119437	0.000895237	0.0291477	0.000149912	0.0289798	0.010537	0.0258668	0.00386462	Tetratricopeptide TPR-1
55611	0.0141178	0.00520611	0.0116571	0.000595846	0.0146771	0.00203891	0.00468495	0.000401206	S1, RNA binding
55741	0.00221591	0.000254032	n.d.	n.d.	n.d.	n.d.	n.d.	n.d.	Protein import receptor MAS20, conserved region
57046	n.d.	n.d.	0.00231211	0.00147471	n.d.	n.d.	n.d.	n.d.	Aldehyde dehydrogenase
129462	n.d.	n.d.	0.000762913	0.000214208	n.d.	n.d.	n.d.	n.d.	Alg9-like mannosyltransferase
138257	0.334418	0.0469534	0.391302	0.0612601	0.286641	0.0308347	0.333639	0.0410616	Ribosomal protein L38e
177736	0.0161956	0.012195	n.d.	n.d.	n.d.	n.d.	n.d.	n.d.	Short-chain dehydrogenase/reductase SDR
187248	0.00135511	0.000732172	0.00253372	0.000585237	0.00767155	0.00148974	0.00359439	0.00286381	HEAT
187424	0.0382795	0.00332369	0.0521571	0.00102797	0.0455423	0.0265803	0.0622357	0.0208086	Defender against death DAD protein
201083	n.d.	n.d.	n.d.	n.d.	0.00381123	0.00256483	0.00249822	0.000266086	Cellular retinaldehyde binding/alpha-tocopherol transport
201546	1.06676	0.364094	0.515747	0.485852	0.682156	0.0714481	0.51274	0.399732	0
202429	0.00967183	0.000699701	0.00876451	0.00302194	n.d.	n.d.	0.00817607	0.00123924	Cation-dependent mannose-6-phosphate receptor
203246	1.63791	0.573581	1.93087	0.260311	1.55935	0.287973	2.04853	0.101033	Ribosomal protein S24e
203639	0.0269597	0.00186213	0.0314787	0.000135688	0.0400392	0.0158663	0.0217592	0.00916786	DNA/RNA helicase, DEAD/DEAH box type, N-terminal
204833	0.0245331	0.00356414	0.049019	0.00116022	0.0622322	0.0092819	0.0546003	0.00634132	Bacterial transferase hexapeptide repeat
205624	n.d.	n.d.	0.00168809	0.000215941	0.0011061	0.000688356	0.00250931	1.94067e-05	Histidine acid phosphatase
205706	0.0255183	0.00455559	0.0268959	0.000377571	0.0254899	0.00192003	0.030133	0.00590537	Protein kinase, core
205959	1.25226	0.0579993	0.879629	0.0573944	0.69933	0.0399382	0.808594	0.0569242	Cytochrome c1
206881	1.15674	0.167583	1.71114	0.239649	1.67824	0.0545413	2.41228	0.0988167	Ribosomal protein S7e
208263	0.743585	0.142799	0.768187	0.174171	0.839191	0.034306	0.797233	0.0184484	Tubulin
209668	n.d.	n.d.	0.0310319	0.0182057	0.0185276	0.00841445	0.013751	0.00247691	0
209689	0.122785	0.0213696	0.0574284	0.0332209	0.116657	0.0123681	0.140349	0.018008	0
209956	0.0279525	0.00487886	0.0393414	0.00224535	0.0450157	0.00470853	0.0474925	0.00790479	Protein kinase, core
212062	0.0088277	0.00142853	0.0176521	0.00194222	0.0113847	0.00165314	0.0283821	0.0033396	GTP1/OBG
213531	0.0230949	0.00364502	0.0267923	0.00284717	0.0420905	0.00560134	0.0251428	0.000296114	Tetratricopeptide TPR-1
213721	0.0035086	0.00127873	0.00450455	0.00149641	0.0020566	0.000670685	0.00503531	0.000372979	EXS, C-terminal
213953	n.d.	n.d.	6.9132e-05	1.57915e-06	n.d.	n.d.	n.d.	n.d.	NAD-dependent epimerase/dehydratase
1001862	n.d.	n.d.	n.d.	n.d.	n.d.	n.d.	0.0240965	0.00263124	Ras GTPase
1003271	0.135159	0.0158794	0.0991383	0.00362604	0.149389	0.00407625	0.0654435	0.0143343	Rieske iron-sulphur protein, C-terminal
1004249	0.0211693	0.00385632	0.0154869	0.00114221	0.0252595	0.00839211	0.0150869	0.00227146	Tetratricopeptide TPR2
1005100	0.00249162	0.000358939	n.d.	n.d.	n.d.	n.d.	n.d.	n.d.	0
1005336	0.0794083	0.0171896	0.0529373	0.00824157	0.0169448	0.00483941	0.0475325	0.00295297	Transketolase, central region
1006587	0.0110641	0.000440473	0.0107309	0.000765158	0.00850561	0.000661927	0.0186489	0.0120049	Serine/threonine-specific protein phosphatase and bis(5-nucleosyl)-tetraphosphatase
1006682	0.0255441	0.00646362	0.0198515	0.000787334	0.0293899	0.000243642	0.0157861	0.00135187	Heat shock protein DnaJ
1006858	0.137994	0.0172481	0.16366	0.00317708	0.145268	0.00804063	0.254964	0.00272056	Ribosomal protein L11
1007333	0.0403801	0.000172471	0.0320972	0.00147473	0.0308676	0.00655618	0.0270728	0.00395431	Ras GTPase
1009233	0.596539	0.144499	0.587518	0.136959	0.319828	0.221196	0.328578	0.0608716	Ribosomal protein L22/L17
1011623	1.50548	0.190858	2.24466	0.213175	1.65301	0.13116	1.72099	0.292634	Ribosomal protein L19/L19e
1012621	n.d.	n.d.	n.d.	n.d.	0.00126701	0.000678164	n.d.	n.d.	N-acetyl-gamma-glutamyl-phosphate reductase
1012635	0.0124275	0.00386472	0.022939	0.00209902	n.d.	n.d.	0.0172708	0.000299784	0
1013899	2.22279	0.464706	2.1761	0.0714539	1.89224	0.469051	2.44095	0.356703	Actin/actin-like
1015572	0.00901222	0.00183106	0.00797869	0.00313349	0.0039534	0.000668476	0.0102394	0.0051565	Chaperonin Cpn60
1015603	0.0250117	0.0112761	0.0154565	0.00455865	0.0296386	0.00291261	0.0179561	0.00911835	Armadillo
1017846	0.0307783	0.0149191	0.05861	0.0156444	0.0314935	0.00805536	0.0503658	0.00403459	Protein kinase, core
1019169	0.0269151	0.00100907	0.0194372	0.00210724	0.00919586	0.000701055	0.0292544	0.00330453	Dehydrogenase, E1 component
1019516	n.d.	n.d.	n.d.	n.d.	n.d.	n.d.	0.00625729	0.00264854	Protein of unknown function DUF284, transmembrane eukaryotic
1020247	0.0173903	0.00260085	0.01937	0.00501487	0.0175108	0.00870016	0.0204925	0.00524964	DNA/RNA helicase, DEAD/DEAH box type, N-terminal
1021467	0.756845	0.206667	1.60433	0.0302884	1.11553	0.0534103	0.991567	0.0535903	Ribosomal protein S9
1022562	0.0271478	0.00686562	0.0231617	0.00463157	n.d.	n.d.	n.d.	n.d.	Protein of unknown function DUF250
1022934	0.0339161	0.00232874	0.0290859	0.00187094	0.0254762	0.000905771	0.0259581	0.00023298	GNS1/SUR4 membrane protein
1023059	n.d.	n.d.	0.0223196	0.00507005	0.0126433	0.00229409	0.0400892	0.00193393	Glycogen synthase
1024420	0.0516527	0.0156031	0.0346389	0.00427028	0.0437721	0.00886705	0.0278753	5.18085e-05	Glutamate/phenylalanine/leucine/valine dehydrogenase, C-terminal
1024820	n.d.	n.d.	n.d.	n.d.	0.0117585	0.00366662	0.00438038	0.00198826	Alcohol dehydrogenase, zinc-binding
1025773	0.0163689	0.0150478	0.00798502	0.00211039	n.d.	n.d.	0.00999969	0.0029078	Protein of unknown function DUF250
1026385	n.d.	n.d.	0.0409825	0.00350681	0.0204089	0.0136898	0.0381148	0.00448518	Amino acid permease-associated region
1027809	0.0172918	0.000715607	0.0187258	0.00219913	0.0218321	0.00226269	0.00878128	0.000622344	Carbamoyl phosphate synthase, large subunit
1028444	0.979985	0.220856	0.453907	0.0173806	0.878405	0.0143151	0.455915	0.122085	ATPase, F1/V1/A1 complex, alpha/beta subunit, nucleotide-binding
1030262	0.472345	0.000638425	0.297192	0.0204213	0.233746	0.00366912	0.152821	0.0739752	SecY protein
1031190	0.00443146	0.000925534	n.d.	n.d.	n.d.	n.d.	n.d.	n.d.	0
1031996	0.11251	0.0109814	0.139645	0.0124411	0.122275	0.00304755	0.111278	0.00401587	Carbamoyl phosphate synthase, large subunit, N-terminal
1032162	0.01067	0.00125153	0.00930649	0.000951716	0.0151244	0.00256111	0.00825894	0.000870648	Ras GTPase
1032479	0.0122159	0.00621799	0.0189841	0.00698606	0.0136462	0.00177682	0.0156042	0.003997	DAHP synthetase, class II
1032669	0.00475626	0.00085825	n.d.	n.d.	0.0131998	0.000105555	n.d.	n.d.	Aminotransferase class-III
1035270	0.0143673	0.00443893	0.0162782	0.00290709	0.0180861	0.00238086	0.0183291	0.00122219	Bacterial transferase hexapeptide repeat
1036678	0.223899	0.00326768	0.405565	0.0654971	0.341265	0.00874272	0.37277	0.136672	KOW
1037314	n.d.	n.d.	n.d.	n.d.	n.d.	n.d.	0.00750862	0.00316238	Suppressor Mra1
1037649	0.00483677	7.20877e-05	0.00295727	0.000325113	n.d.	n.d.	n.d.	n.d.	Catalytic domain of components of various dehydrogenase complexes
1038112	0.240926	0.0750673	0.169579	0.0125586	0.059475	0.0117433	0.136664	0.0210552	WD40 repeat
1038150	0.0101901	0.00816766	0.00439365	0.00216194	n.d.	n.d.	0.0112212	0.00896613	Glycosyl transferase, family 15
1038713	0.141036	0.0215345	0.0923628	0.0649474	0.0866013	0.042152	0.0724758	0.018666	Ribosomal protein L13
1038787	0.0269155	0.00846228	0.0171347	0.00348596	0.0277685	0.00364904	0.00819783	0.00422536	Protease-associated PA
1038793	0.0310782	0.00718759	0.0289898	0.00993454	0.0446853	0.00376872	0.0207668	0.00975108	Protein of unknown function UPF0136, Transmembrane
1038839	0.0325359	0.00531606	0.00687497	0.000423833	0.0222178	0.0133924	0.0147209	0.000261304	Globin-like
1039419	0.00477218	0.00216635	0.00598491	0.000570752	0.0105907	0.000130014	0.00717008	0.000334952	Octicosapeptide/Phox/Bem1p
1040652	n.d.	n.d.	n.d.	n.d.	0.0146988	0.000393807	n.d.	n.d.	ABC transporter-like
1041156	n.d.	n.d.	n.d.	n.d.	0.000633862	0.000234818	n.d.	n.d.	Ribonuclease II and R
1041322	0.00804562	0.000711385	0.00485716	0.000893054	0.0177621	0.00109398	n.d.	n.d.	0
1041533	0.0410351	0.00549598	0.0638264	0.00938263	0.0667733	0.0113268	0.144822	0.00927625	Protein synthesis factor, GTP-binding
1041895	0.00283616	0.000179125	n.d.	n.d.	0.0039717	0.00142018	n.d.	n.d.	Protein kinase, core
1041976	0.110559	0.00683576	0.118839	0.00949265	0.114128	0.00746083	0.0987473	0.00338184	G protein alpha subunit, helical insertion
1043257	0.000900624	0.000242742	n.d.	n.d.	0.0013283	0.000540847	0.000764754	0.000112443	Gelsolin region
1043628	0.012937	0.0063089	0.0175907	0.00510396	0.0190158	0.0011331	0.0115078	0.00142591	Calcium-binding EF-hand
1062100	n.d.	n.d.	0.000170885	6.41832e-05	0.000144515	8.26547e-05	n.d.	n.d.	Myb, DNA-binding
1080018	1.01476	0.0483179	0.74226	0.0550472	0.287648	0.149539	0.950336	0.0657018	Ferredoxin
1080105	0.00124636	0.000838717	n.d.	n.d.	n.d.	n.d.	n.d.	n.d.	C2 calcium-dependent membrane targeting
1080454	0.0122577	0.00163193	0.0310381	0.00792699	0.0356449	0.0124064	0.02208	0.00563975	Proteasome component region PCI
1080879	0.0136656	0.00201089	0.0168898	0.00076778	n.d.	n.d.	0.0136653	0.00139679	Amino acid permease-associated region
1081653	0.0135419	0.000639427	0.00692531	0.00423032	0.0122482	0.0012627	0.00897217	0.000374526	Cytochrome P450
1082084	n.d.	n.d.	n.d.	n.d.	n.d.	n.d.	0.00235074	0.000482214	Actin/actin-like
1082512	0.0131328	0.00182249	0.0137402	0.00198897	0.0175239	0.00146648	0.0204081	0.00248686	Proteasome component region PCI
1083022	0.00475162	0.0025876	0.00259559	0.000323971	0.0128621	0.00442171	n.d.	n.d.	Gelsolin region
1083200	n.d.	n.d.	n.d.	n.d.	0.00253901	2.0626e-05	n.d.	n.d.	RNA recognition motif, RNP-1
1083843	0.102778	0.00351191	0.0991498	0.002623	0.0583529	0.0110034	0.0903454	0.00575818	Phosphopantethiene-protein transferase
1084143	0.0594918	0.0138701	0.0488535	0.00403174	0.0286289	0.0112339	0.050836	0.00106894	C2 calcium-dependent membrane targeting
1084241	0.00815473	0.00420553	0.00949642	0.00124936	n.d.	n.d.	n.d.	n.d.	N-acetylglucosaminyl phosphatidylinositol deacetylase
1084705	0.0208625	0.00504072	0.00478553	0.00234618	0.00164458	1.98435e-06	0.00550883	1.3391e-05	FAD linked oxidase, N-terminal
1086123	n.d.	n.d.	n.d.	n.d.	0.00018028	5.55342e-05	n.d.	n.d.	HEAT
1086577	0.0118955	0.00223337	0.00774321	0.00120735	0.00879053	0.00247027	0.00531595	0.00195592	Cleft lip and palate transmembrane 1
1087136	0.0685129	0.0140598	0.0782238	0.0356846	0.108702	0.0333642	0.0380609	0.00954501	14-3-3 protein
1087737	n.d.	n.d.	n.d.	n.d.	0.00231947	0.000310437	n.d.	n.d.	Oxysterol-binding protein
1087806	0.0359925	0.00206156	0.0248743	0.00617136	0.00860383	0.00394628	0.00977732	0.00276798	Glycosyl transferase, family 15
1088447	0.0237167	0.00436365	0.0170023	0.00500711	0.050003	0.00459442	n.d.	n.d.	Thiamine pyrophosphate enzyme, central region
1088939	0.132541	0.00869321	0.130197	0.00645101	0.0858814	0.00937987	0.104715	0.0121865	ATPase, F1/V1/A1 complex, alpha/beta subunit, nucleotide-binding
1089434	0.00355761	0.00118309	0.00182008	0.000460431	n.d.	n.d.	0.00149128	0.000170403	UBA/THIF-type NAD/FAD binding fold
1089440	n.d.	n.d.	n.d.	n.d.	0.0190913	0.00984262	n.d.	n.d.	Major facilitator superfamily MFS-1
1089614	n.d.	n.d.	0.000427204	0.000129195	0.000286824	6.39428e-05	n.d.	n.d.	Phox-like
1090476	0.00666086	0.00503729	n.d.	n.d.	n.d.	n.d.	0.00894229	0.000876548	Der1-like
1090892	0.0247224	0.00811997	0.0113676	0.0046381	0.0206377	0.00553969	0.0113577	0.00357276	AMP-dependent synthetase and ligase
1090918	0.041404	0.00160697	0.0300093	0.000647219	0.0376982	0.00316176	0.0291344	0.00442148	Glycosyl transferase, family 2
1091487	0.0122934	0.0031424	0.0102999	0.000761285	0.0153464	0.000800191	0.00577093	0.000348385	Chaperonin Cpn60
1091575	0.0463832	0.0153694	0.0272946	0.000246463	0.0502651	0.00596227	0.0272215	0.00246609	0
1091825	0.00745907	0.00140863	0.00506047	0.000207224	0.0122775	0.00595033	n.d.	n.d.	SAC3/GANP/Nin1/mts3/eIF-3 p25
1092059	0.0278109	0.00125709	0.0270649	0.00493638	0.0307079	0.00146715	0.0258668	0.00316346	Alanyl-tRNA synthetase, class IIc
1093022	0.0774149	0.00637307	0.0839136	0.0109435	0.0601336	0.0064445	0.0657693	0.00733675	Amino acid transporter, transmembrane
1093419	0.00413768	0.000807066	0.00272178	0.00103098	0.00138448	0.000499562	n.d.	n.d.	ABC transporter-like
1093775	0.0134406	0.00293906	0.0162503	0.000888771	0.0159145	0.00515384	0.00926033	0.00296289	Protein synthesis factor, GTP-binding
1094246	n.d.	n.d.	0.000777268	0.000495907	0.0010448	0.000670046	n.d.	n.d.	Nucleoporin, Nup133-like, C-terminal
1094530	0.0176115	0.00349534	0.00453332	0.000751559	0.0132566	0.00106838	0.00669842	0.0043871	Pyridoxal phosphate-dependent decarboxylase
1095656	n.d.	n.d.	n.d.	n.d.	n.d.	n.d.	0.000798931	0.00018218	Alcohol dehydrogenase, zinc-binding
1095914	n.d.	n.d.	n.d.	n.d.	0.000532276	0.000499644	n.d.	n.d.	HEAT
1096151	n.d.	n.d.	n.d.	n.d.	0.0420413	0.0240479	n.d.	n.d.	Major facilitator superfamily MFS-1
1096555	0.0108011	0.00439639	0.0105434	0.000525383	0.00518753	0.00176686	0.0123812	0.000824594	Peptidase T1A, proteasome beta-subunit
1096582	n.d.	n.d.	n.d.	n.d.	n.d.	n.d.	0.00345322	0.000407098	NIPSNAP
1097456	n.d.	n.d.	n.d.	n.d.	n.d.	n.d.	0.00601512	0.00186952	Cytochrome b5
1098273	0.0186676	0.0031314	0.0216129	0.00271648	0.0205176	0.000352482	0.0228228	0.00197812	Glycosyl transferase, family 48
1098376	0.24795	0.0228315	0.241324	0.00391399	0.137922	0.0199105	0.303598	0.0201409	FAD-dependent glycerol-3-phosphate dehydrogenase
1098508	0.0976577	0.0213405	0.143153	0.0217499	0.101388	0.0147429	0.0599806	0.0041848	Glycosyl transferase, family 35
1098716	0.00738861	0.00138712	0.0141733	0.000920223	0.0115347	0.00618654	0.00747972	0.00354716	Cell division/GTP binding protein
1098768	0.174724	0.0273467	0.173052	0.0388028	0.158856	0.0195615	0.0566812	0.0144334	S-adenosyl-L-homocysteine hydrolase, NAD binding
1098963	n.d.	n.d.	n.d.	n.d.	0.00805034	0.00627136	n.d.	n.d.	0
1099236	0.374814	0.0744538	0.649966	0.196837	0.592836	0.0104821	0.861398	0.100001	Acetohydroxy acid isomeroreductase C-terminal
1099395	n.d.	n.d.	n.d.	n.d.	n.d.	n.d.	0.000370501	8.2667e-05	Peptidase C19, ubiquitin carboxyl-terminal hydrolase 2
1099453	0.0185888	0.000407082	0.00783888	0.000357064	0.030145	0.00265641	0.0145283	0.00377638	Glutamyl/glutaminyl-tRNA synthetase, class Ic
1099593	n.d.	n.d.	n.d.	n.d.	0.0187429	0.0173561	n.d.	n.d.	Nucleoporin interacting component
1099702	0.00617013	0.000443199	n.d.	n.d.	n.d.	n.d.	n.d.	n.d.	Peptidase M28
1099906	n.d.	n.d.	0.00276914	0.000502691	n.d.	n.d.	n.d.	n.d.	Protein of unknown function DUF590
1100035	0.00297037	0.00113044	n.d.	n.d.	n.d.	n.d.	n.d.	n.d.	0
1100425	n.d.	n.d.	n.d.	n.d.	n.d.	n.d.	0.00219979	2.66689e-05	Crotonase, core
1100460	n.d.	n.d.	0.0122075	0.000223663	0.0128765	0.00066208	0.0105537	0.0013599	Cullin, N-terminal region
1100508	0.0192322	0.00138458	0.0185963	0.00266105	n.d.	n.d.	0.0227137	0.000578606	Transmembrane receptor, eukaryota
1100624	0.00675769	0.000527929	n.d.	n.d.	n.d.	n.d.	0.00553203	0.00337137	Glucosidase II beta subunit-like
1101223	0.000556507	0.000405427	0.000496203	7.67919e-05	0.000745932	4.18038e-05	n.d.	n.d.	0
1101271	0.768556	0.0101051	0.947385	0.0944178	0.801078	0.497525	1.624	0.222547	Ribosomal protein S8e
1101496	0.0108381	0.00713625	0.0142706	0.00278153	0.0135339	0.00530334	n.d.	n.d.	Arp2/3 complex, 34kDa subunit p34-Arc
1101513	0.00010334	4.07317e-05	0.000400859	0.000295884	n.d.	n.d.	n.d.	n.d.	Pumilio RNA-binding region
1101634	0.0625451	0.0185084	0.060584	0.00223614	0.0839953	0.0179827	0.0722917	0.000858168	Aldo/keto reductase
1101638	0.00418306	0.000968788	0.00320697	0.000964043	0.00659621	0.00369726	0.00245226	0.000190916	ERG4/ERG24 ergosterol biosynthesis protein
1101772	0.393585	0.0138374	0.236562	0.00198523	0.312253	0.024529	0.273995	0.0242549	Calreticulin/calnexin
1101809	0.0511978	0.0172679	0.0160291	0.000779706	0.0793683	0.0090499	0.0295041	0.00238249	Sugar transporter
1101852	0.0164599	0.00521168	0.0272365	0.00962618	0.0337941	0.0112952	0.0163737	0.00736555	Isocitrate lyase and phosphorylmutase, core
1101883	0.0069293	0.000515582	0.000341706	0.000140423	0.0159659	0.00224837	0.000718252	3.75802e-05	Glucose-methanol-choline oxidoreductase, N-terminal
1101888	n.d.	n.d.	0.0127893	0.0065406	n.d.	n.d.	n.d.	n.d.	Amino acid permease-associated region
1102272	0.00247178	0.000785055	n.d.	n.d.	0.00124907	0.000565317	0.000839937	5.1404e-05	Sel1-like
1102309	0.0051697	0.00158413	0.00242755	0.000515997	0.00449831	0.00139042	n.d.	n.d.	Heat shock protein DnaJ, N-terminal
1102323	0.00199376	0.000386104	0.00411278	0.00197901	0.00336939	0.000570389	0.00144232	8.9982e-05	Pyruvate carboxyltransferase
1102437	n.d.	n.d.	0.00232983	0.000613809	0.00452167	0.000277186	n.d.	n.d.	Adenylosuccinate synthetase
1102862	n.d.	n.d.	0.000398462	7.91814e-05	n.d.	n.d.	n.d.	n.d.	Mannosyltransferase, DXD
1102906	1.40893	0.159687	1.81664	0.305409	1.48494	0.578784	2.68034	0.424207	Ribosomal protein S5, N-terminal
1103161	0.00599513	0.0053338	0.0152208	0.00300654	0.0149621	0.00128552	0.00470987	0.0029231	Calponin-like actin-binding
1103448	0.358058	0.0284019	0.254129	0.0285157	0.264648	0.0180197	0.263803	0.0579139	Prohibitin
1103981	n.d.	n.d.	n.d.	n.d.	n.d.	n.d.	0.00202045	0.000660946	Aconitase/3-isopropylmalate dehydratase large subunit, alpha/beta/alpha
1104035	n.d.	n.d.	n.d.	n.d.	n.d.	n.d.	0.0219406	0.00607977	Histone H3
1104107	0.00658906	0.00174432	0.00156672	7.69259e-05	0.00245548	0.00133252	0.00292226	0.000710461	Glycoside hydrolase, family 63
1104263	n.d.	n.d.	0.000248834	2.26803e-05	n.d.	n.d.	n.d.	n.d.	RabGAP/TBC
1104422	n.d.	n.d.	0.00114926	0.00106799	n.d.	n.d.	n.d.	n.d.	ABC transporter-like
1104499	n.d.	n.d.	n.d.	n.d.	0.00122148	0.000389045	n.d.	n.d.	Importin-beta, N-terminal
1104597	n.d.	n.d.	n.d.	n.d.	0.000556745	0.00041765	n.d.	n.d.	Phospholipase D/Transphosphatidylase
1104685	0.101848	0.0178814	0.0562882	0.000829	0.0545552	0.00312178	0.033685	0.015661	Protein of unknown function UPF0136, Transmembrane
1104864	0.0593267	0.00825864	0.112967	0.00923004	0.10073	0.00010898	0.0811745	0.00398404	ABC transporter-like
1104917	0.107375	0.0388146	0.0802221	0.011663	0.0666918	0.000168358	0.0564233	0.00118927	Calcium-binding EF-hand
1104971	0.0344346	0.0065291	0.0390895	0.00342996	0.0207585	0.00406736	0.023155	0.00600605	Pyrrolo-quinoline quinone
1105077	n.d.	n.d.	0.00942026	0.00328221	0.00480831	0.00237069	0.00339084	0.000268312	Spermine synthase
1105147	0.062017	0.00208975	0.0812565	0.00821517	0.117819	0.00217767	0.0678146	0.00440755	Major facilitator superfamily MFS-1
1105259	0.00453571	0.00178052	0.00278166	4.83292e-05	0.00688712	0.00133396	0.00657643	0.00459705	NLI interacting factor
1105294	0.27352	0.063628	0.211355	0.0111537	0.212681	0.0631378	0.235277	0.05765	Peptidyl-prolyl cis-trans isomerase, cyclophilin-type
1105321	n.d.	n.d.	0.0101394	0.00213904	0.00828757	0.000439686	0.0140513	0.00137992	Glycosyl transferase, family 20
1105500	0.00543359	0.00195962	n.d.	n.d.	n.d.	n.d.	n.d.	n.d.	Major facilitator superfamily MFS-1
1105787	n.d.	n.d.	0.00184386	0.000264063	0.00238611	0.000942749	0.00117402	3.23064e-05	Tryptophan synthase, alpha chain
1106086	0.00273815	0.0009932	0.00323808	0.00204331	n.d.	n.d.	n.d.	n.d.	AAA+ ATPase, core
1106244	0.0262003	0.00147609	0.0190498	0.0176709	0.035187	0.000963439	0.0419232	0.0157187	ETC complex I subunit
1106288	0.0184671	0.00134968	0.051883	0.015381	0.0836031	0.0091733	0.0645958	0.00520375	Hydroxymethylglutaryl-coenzyme A synthase, N-terminal
1106356	0.00606305	0.000855506	n.d.	n.d.	n.d.	n.d.	n.d.	n.d.	Regulator of chromosome condensation, RCC1
1106662	0.0108819	0.00265303	0.0174657	0.000705526	0.0101357	0.000940819	0.0178268	0.00192369	Chaperonin Cpn60
1106945	0.00708322	0.00165341	0.00497536	0.000360412	0.00470074	0.000182104	0.0115059	6.3491e-05	Peptidase aspartic, active site
1107016	0.0061251	0.0013448	0.00528174	0.00178584	0.00226454	0.000152581	0.00499419	0.00143255	Peptidase M18, aminopeptidase I
1107040	0.118888	0.0066047	0.0740522	0.00649632	0.0648873	0.00495201	0.0743438	0.00997047	Mitochondrial substrate carrier
1107420	0.0551749	0.0109402	0.0508034	0.00227393	0.0450699	0.00248761	0.0598453	0.00560319	OST3/OST6
1107559	0.0325557	0.00922712	0.0230641	0.00268966	0.014033	0.0072349	0.0194612	0.0114102	Glycolipid anchored surface protein GAS1
1107680	0.104038	0.00784441	0.171148	0.0206845	0.117356	0.000415135	0.148696	0.00984349	ABC transporter-like
1108031	0.0115091	0.00105882	0.0118812	0.00205083	0.012588	0.000989226	0.0152038	0.00314971	Myosin head, motor region
1108450	0.0015531	0.000158235	0.00260947	0.000227173	0.00176631	0.000829614	0.000865828	0.000376504	Pyridoxal phosphate-dependent enzyme, beta subunit
1108649	n.d.	n.d.	0.00138952	0.000873455	n.d.	n.d.	n.d.	n.d.	Thiamine pyrophosphate enzyme, central region
1108909	0.00659031	0.000724884	0.0114918	0.000122792	0.0121647	0.00272442	0.00308326	8.7417e-05	AMP-dependent synthetase and ligase
1109086	0.0111667	0.00222029	0.0101569	0.00121214	0.0080303	0.000737676	0.00999909	0.000621188	DNA/RNA helicase, DEAD/DEAH box type, N-terminal
1109825	n.d.	n.d.	n.d.	n.d.	0.0017266	0.000482178	n.d.	n.d.	Aldo/keto reductase
1109844	n.d.	n.d.	n.d.	n.d.	n.d.	n.d.	0.00706565	0.00497434	0
1110119	0.000677346	0.000216815	0.00123508	0.000565328	0.000836283	0.000218177	0.00100641	0.000358232	Dynamin, GTPase region
1110178	0.00128263	0.000415672	0.00254636	0.000970405	0.00384036	0.00123752	0.00161309	0.00109403	Peptidase M49, dipeptidyl-peptidase III
1110412	n.d.	n.d.	0.00114091	0.000485458	0.00163356	0.00102026	0.000423518	0.000133337	AICARFT/IMPCHase bienzyme, formylation region
1110657	n.d.	n.d.	0.000875756	0.000383937	0.000337479	0.000131705	n.d.	n.d.	Peptidase M1, membrane alanine aminopeptidase, N-terminal
1110798	n.d.	n.d.	0.00650087	0.000567506	0.00912099	0.00352374	0.00502139	0.0030419	Saccharopine dehydrogenase
1110934	n.d.	n.d.	n.d.	n.d.	n.d.	n.d.	0.0016323	8.89655e-05	Protein of unknown function NUC189, C-terminal
1111182	0.0414748	0.00612967	0.0439704	0.00272118	0.0350463	6.91689e-06	0.0261543	0.000280447	AAA ATPase, core
1111358	0.0851148	0.00429304	0.0910306	0.00065992	0.0970902	0.0109167	0.0370248	0.000756389	ATP-citrate lyase/succinyl-CoA ligase
1111408	n.d.	n.d.	0.00776272	0.00626846	0.00196823	0.000525747	n.d.	n.d.	TATA-binding protein interacting (TIP20)
1111630	0.00494306	0.000991997	0.0170629	0.00148893	0.01309	0.00141993	0.0137911	0.00450647	Major facilitator superfamily MFS-1
1111738	0.0452152	0.00898971	0.0152064	0.0113514	0.0297143	0.0180893	0.0273123	0.0130459	Alpha/beta hydrolase fold-1
1111800	0.150531	0.0430543	0.045281	0.00612817	0.0742229	0.0242784	0.105913	0.0322633	Heat shock protein 70
1112026	0.0287703	0.00184211	0.0405504	0.00337602	0.0186489	0.00482647	0.0325366	0.000596596	Aldehyde dehydrogenase
1112146	0.0062046	0.000798388	0.0187718	0.00381429	0.0361525	0.0104963	0.00934125	0.0039456	0
1112167	0.0170617	0.00172712	0.0752534	0.00457458	0.059124	0.000398059	n.d.	n.d.	Beta-ketoacyl synthase, N-terminal
1112407	0.00304168	0.00144173	n.d.	n.d.	n.d.	n.d.	n.d.	n.d.	Tetrapyrrole methylase
1112450	0.00489226	0.000307113	0.00404265	0.00180445	0.00429255	0.00222222	0.0106667	0.00859543	Glycosyl transferase, family 39
1112623	n.d.	n.d.	0.000510931	5.77273e-05	n.d.	n.d.	n.d.	n.d.	HEAT
1112854	0.0444744	0.00583982	0.0523287	0.00216761	0.0566161	0.0108922	0.0465241	0.00721616	Cytochrome P450
1112865	0.00357533	0.00051049	n.d.	n.d.	n.d.	n.d.	0.00748778	0.00427516	Cytochrome P450, E-class, group IV
1112886	0.000407693	1.16763e-05	8.47712e-05	1.11183e-05	6.72334e-05	3.86007e-05	0.000147074	7.40403e-05	Dynein heavy chain
1113287	0.256132	0.0557912	0.356334	0.0216932	0.342044	0.0681862	0.205011	0.0193785	Enolase
1113325	0.0139531	0.00463816	0.00596183	0.00158958	n.d.	n.d.	0.0113177	0.00311251	20S proteasome, A and B subunits
1113389	0.0320454	0.000506928	0.0503377	0.00133055	0.0386651	0.0114336	0.0394916	0.00317144	Methionyl-tRNA synthetase, class Ia, N-terminal
1113406	0.0237944	0.00997404	0.018944	0.00546753	0.0104988	0.00187633	0.0120436	0.00726234	Haem peroxidase, plant/fungal/bacterial
1113419	n.d.	n.d.	0.00132145	0.000113968	0.0013789	0.000140754	n.d.	n.d.	Protein phosphatase 2C, N-terminal
1113466	0.0461668	0.00835357	0.0236348	0.00411306	0.0283598	3.71279e-05	0.0399663	0.00524839	Mitochondrial carrier protein
1113473	0.12154	0.00226296	0.123806	0.0168267	0.0648988	0.00651062	0.0811541	0.00415805	Stomatin
1113500	n.d.	n.d.	n.d.	n.d.	0.00672342	0.00154854	0.00568364	0.00253233	Mov34-1
1113589	n.d.	n.d.	0.0942587	0.0615405	n.d.	n.d.	n.d.	n.d.	Blood group Rhesus C/E and D polypeptide
1113616	n.d.	n.d.	0.0002889	3.59386e-05	n.d.	n.d.	n.d.	n.d.	Chaperonin clpA/B
1113809	0.334996	0.00377567	0.22637	0.022457	0.221384	0.0378259	0.229018	0.0354458	Prohibitin
1114338	0.0363147	0.0012327	0.0233216	0.00735756	0.0137758	0.00599924	0.0125954	0.00137374	0
1114556	n.d.	n.d.	n.d.	n.d.	0.0172644	0.00266895	n.d.	n.d.	Aromatic-ring hydroxylase
1114677	n.d.	n.d.	0.00680262	0.00386761	n.d.	n.d.	n.d.	n.d.	Carboxylesterase, type B
1115054	0.264275	0.008989	0.21752	0.0253701	0.238779	0.0200447	0.225468	0.0117381	ATPase, P-type, K/Mg/Cd/Cu/Zn/Na/Ca/Na/H-transporter
1115381	1.35482	0.0745464	1.11399	0.00686564	1.36004	0.330583	1.53733	0.0930001	Ribosomal protein L30, core
1115470	0.0550323	0.00392074	0.0485485	0.000689696	0.0135214	0.00492972	0.0533637	0.00594853	Methyltransferase type 11
1115734	n.d.	n.d.	0.00120767	7.81302e-05	n.d.	n.d.	n.d.	n.d.	MCM
1116211	n.d.	n.d.	n.d.	n.d.	0.0152191	0.00308962	n.d.	n.d.	Proteasome component region PCI
1116274	n.d.	n.d.	n.d.	n.d.	0.103549	0.00885824	n.d.	n.d.	Mandelate racemase/muconate lactonizing enzyme, C-terminal
1116444	0.0169814	0.00881246	n.d.	n.d.	n.d.	n.d.	n.d.	n.d.	Coagulation factor 5/8 type, C-terminal
1116467	0.0346079	0.0119923	0.0202193	0.00336682	0.0386885	0.00108903	n.d.	n.d.	Cytochrome P450
1116513	0.00845458	0.0060215	0.00557682	0.00393753	0.00996877	0.00111321	0.00156439	0.000592857	Amino acid permease-associated region
1116571	0.119783	0.0116151	0.0988947	0.00926194	0.0710452	0.0144936	0.101464	0.00599058	Fatty acid synthase
1116622	0.0124642	0.0039819	n.d.	n.d.	n.d.	n.d.	n.d.	n.d.	Alpha-L-arabinofuranosidase, C-terminal
1116766	n.d.	n.d.	0.00138257	1.70565e-05	n.d.	n.d.	0.00399017	0.00125448	Catalase
1116841	0.000547265	5.17357e-05	0.0012129	0.000221898	0.00463756	0.00200754	0.00173303	0.00163539	Protein synthesis factor, GTP-binding
1117050	n.d.	n.d.	n.d.	n.d.	0.00391801	0.000448668	n.d.	n.d.	Mitochondrial carrier protein
1117419	n.d.	n.d.	n.d.	n.d.	0.019367	0.0106431	0.00697127	0.00475326	Glutamine synthetase, catalytic region
1117429	0.0177143	0.0017333	0.0129183	0.00307252	n.d.	n.d.	0.00454412	0.000615458	GOLD
1117445	n.d.	n.d.	0.000412912	4.8449e-05	n.d.	n.d.	n.d.	n.d.	DNA/RNA helicase, DEAD/DEAH box type, N-terminal
1117798	0.0867762	0.000694642	0.0762516	0.0151739	0.0901574	0.00435616	0.0636483	0.00680721	Peptidase M16, N-terminal
1117907	0.00315049	0.00117878	0.0030916	0.000350654	0.00154763	0.000614886	n.d.	n.d.	Amidase signature enzyme
1117980	0.00242979	0.000158317	0.00753488	0.000889476	0.00816649	0.00337668	0.00610929	0.0035015	Heat shock protein Hsp70
1118127	0.00537609	6.4359e-05	0.0153301	0.000560464	n.d.	n.d.	0.00669617	0.00150877	FAD linked oxidase, N-terminal
1118133	0.00835749	0.00148101	0.0259106	0.00274479	0.0148622	0.0044439	0.00848949	0.000817084	Nitrilase/cyanide hydratase and apolipoprotein N-acyltransferase
1118470	n.d.	n.d.	n.d.	n.d.	0.0014414	8.46421e-05	n.d.	n.d.	Heat shock protein DnaJ
1118545	0.0676756	0.00358681	0.0381912	0.0112513	0.0302836	0.00112265	0.0237639	0.00347856	TGF-beta receptor, type I/II extracellular region
1118640	0.000457494	7.43022e-05	n.d.	n.d.	0.00148109	0.000664126	n.d.	n.d.	DNA-directed RNA polymerase, subunit 2, domain 6
1118687	0.0463543	0.0273944	0.0167688	7.17433e-05	0.0255793	0.00145668	0.0266515	0.0018166	RNA recognition motif, RNP-1
1118863	0.00113714	0.000301466	0.000766233	0.000468791	0.00202469	0.000912023	0.000779449	6.54024e-05	HEAT
1119135	n.d.	n.d.	n.d.	n.d.	0.109386	0.0420866	n.d.	n.d.	Major facilitator superfamily MFS-1
1119867	0.00123073	1.06515e-05	n.d.	n.d.	n.d.	n.d.	0.00305785	0.00125297	Isocitrate/isopropylmalate dehydrogenase
1119878	0.0130481	0.00896436	0.0066738	0.00438739	n.d.	n.d.	n.d.	n.d.	Ferrochelatase
1119913	n.d.	n.d.	n.d.	n.d.	n.d.	n.d.	0.00405173	0.00140875	Calcium-binding EF-hand
1119958	0.00718487	0.00271434	0.0131376	0.00584015	0.0203785	0.00467239	n.d.	n.d.	Eukaryotic translation initiation factor 3, subunit 7
1119988	0.00639901	0.00230285	0.0159274	0.00363104	0.0232419	0.00363722	0.0120432	0.000165013	Alcohol dehydrogenase, zinc-binding
1120260	0.0382167	0.00842789	0.0126511	0.00132072	0.119144	0.0206119	0.0151872	0.00338681	Beta-lactamase-like
1120765	0.00427638	0.000177518	0.00469061	0.000839827	0.000763118	1.86072e-05	0.000734573	2.52562e-05	Aspartyl-tRNA synthetase, class IIb
1120768	0.01176	0.000149144	0.0177576	0.00276037	0.0195252	0.00134688	0.00845092	0.00126347	Clathrin/coatomer adaptor, adaptin-like, N-terminal
1120852	0.00263922	7.60965e-05	0.00326531	0.000128978	0.00355376	0.00121182	0.00116265	0.000212022	Mov34/MPN/PAD-1
1121080	0.147891	0.0176503	0.198373	0.00274106	0.237646	0.013181	0.0901145	0.0170941	Heat shock protein 70
1121140	0.0181988	0.00836847	0.0420615	0.00633746	0.0611076	0.000125527	0.0163665	0.00390469	FAD-dependent pyridine nucleotide-disulphide oxidoreductase
1121186	0.0154906	0.00179849	0.0275058	0.00625878	0.0152416	0.000173106	0.028226	0.00252731	Glucose/ribitol dehydrogenase
1121366	n.d.	n.d.	0.000975563	0.000649761	n.d.	n.d.	n.d.	n.d.	WD40 repeat
1121585	n.d.	n.d.	n.d.	n.d.	0.00925252	0.00534714	0.00271453	0.000540898	Methylenetetrahydrofolate reductase
1121609	0.0265464	0.00371166	0.0214667	0.00685066	0.00962513	0.00130862	0.0206839	0.000933354	20S proteasome, A and B subunits
1121618	n.d.	n.d.	n.d.	n.d.	0.00241968	0.00103761	n.d.	n.d.	GTP1/OBG
1121621	0.0364453	0.0131376	0.0589687	0.00725599	n.d.	n.d.	0.0495522	0.00482185	Sugar transporter
1121625	0.00865539	0.00582172	0.00636891	0.00509363	n.d.	n.d.	0.0067974	0.00407435	Erg28-like
1121747	n.d.	n.d.	n.d.	n.d.	0.000349716	8.07004e-05	n.d.	n.d.	Six-hairpin glycosidase-like
1121816	0.000918311	0.000197207	0.000235206	4.09338e-05	0.00104778	0.00025559	0.000312885	9.87779e-05	HEAT
1121885	0.0599132	0.00199256	0.0569818	0.00152192	0.0263538	0.0108238	0.0614494	0.0091313	Thioredoxin-related
1121951	0.00334176	6.22208e-05	0.0019894	0.00068444	0.00521807	0.000636468	0.000851168	9.11519e-05	Tetratricopeptide region
1121981	n.d.	n.d.	n.d.	n.d.	n.d.	n.d.	0.00116601	0.000137482	WD40 repeat
1122081	n.d.	n.d.	n.d.	n.d.	n.d.	n.d.	0.0020202	0.00134875	Homoserine dehydrogenase, catalytic
1122199	n.d.	n.d.	0.000552992	8.08543e-05	n.d.	n.d.	0.0009031	0.000111674	AMP-dependent synthetase and ligase
1122202	0.00627015	0.00202309	0.00919474	0.000533033	0.00463491	0.00186052	0.00277489	8.79328e-05	Tetracycline resistance protein, TetB
1122226	n.d.	n.d.	0.00337347	0.00178798	n.d.	n.d.	n.d.	n.d.	AAA ATPase, core
1122293	0.0238217	0.00428519	0.0189341	0.00140161	0.0113371	0.00413219	n.d.	n.d.	0
1122380	0.0167924	0.00637426	0.0163713	0.000101027	0.00606614	0.000703837	0.0167015	0.00129274	ATPase, P-type, K/Mg/Cd/Cu/Zn/Na/Ca/Na/H-transporter
1122707	n.d.	n.d.	0.00758757	0.00422813	0.0101806	0.00255212	n.d.	n.d.	WD40 repeat
1122741	0.0303621	0.0126696	0.0156831	0.0101719	0.0309185	0.002532	0.0149985	0.00371678	AAA ATPase, core
1122786	0.0433158	0.010191	0.0514689	0.0131569	0.0290862	0.00351821	0.0127024	9.01146e-05	Lysophospholipase, catalytic region
1122987	0.0458623	0.00334315	0.0438148	0.00969592	0.0559954	0.0225327	0.0222871	0.00317807	Ribophorin I
1123188	n.d.	n.d.	n.d.	n.d.	n.d.	n.d.	0.00033062	0.000252806	Dihydrodipicolinate synthetase
1123413	n.d.	n.d.	0.0500085	0.00413846	0.0249225	0.00935875	0.0631711	0.00273561	Glutamine amidotransferase superfamily
1123559	0.00123346	0.000427713	0.0019239	0.000198249	n.d.	n.d.	0.000926162	0.000176526	ABC transporter-like
1123593	0.00727299	0.000138493	0.00951811	0.000861267	0.00849818	0.00309194	0.00792147	0.00344918	Glycyl-tRNA synthetase, alpha2 dimer
1123618	0.0109252	0.00129107	0.0125019	0.00430378	0.00888085	0.00426232	0.0164773	0.000876967	Homoserine kinase
1124090	n.d.	n.d.	0.00184386	0.000264063	0.00238611	0.000942749	0.00117402	3.23064e-05	Tryptophan synthase, alpha chain
1124277	n.d.	n.d.	0.000762962	0.000220014	0.00138905	0.000284994	n.d.	n.d.	CCR4-Not complex component, Not1
1124348	0.00265849	0.000723328	n.d.	n.d.	0.00112807	0.000170053	n.d.	n.d.	Clathrin/coatomer adaptor, adaptin-like, N-terminal
1124700	n.d.	n.d.	0.00275879	0.000529162	n.d.	n.d.	0.000679567	0.000141367	Valyl-tRNA synthetase, class Ia
1124805	0.0162728	0.00621831	0.00733183	0.00344356	0.00766788	0.00180862	0.0143241	0.00250433	0
1125086	0.379285	0.0596153	n.d.	n.d.	n.d.	n.d.	n.d.	n.d.	Sugar transporter
1125334	n.d.	n.d.	0.00526136	0.00340864	0.00223008	0.000401198	0.00524423	0.00324644	0
1125366	0.0524103	0.00628687	0.048289	0.00832871	0.0632427	0.000542499	0.0432138	0.00215971	Aromatic-ring hydroxylase
1125617	0.0275723	0.0247754	0.0087094	0.00831349	0.000818179	0.000354911	0.0038169	0.000240095	Glutamine amidotransferase, class-II
1125889	0.0332684	0.00458014	0.0591356	0.00426691	0.0500988	0.00977566	0.0624183	0.00513633	Ribonucleotide reductase large subunit, C-terminal
1126035	0.0202822	0.00234252	0.013066	0.00430767	0.00990901	0.000722833	0.00795109	0.000309827	Peptidase M48, Ste24p
1126047	0.0852608	0.0337739	0.0397466	0.00382444	0.0420354	0.0128309	0.0574124	0.0193945	Peptidyl-prolyl cis-trans isomerase, cyclophilin-type
1126151	0.00443798	0.000330441	0.00515475	0.00033883	0.00288508	0.00109718	0.00658117	4.6236e-06	Phospholipase C, phosphatidylinositol-specific , X and Y boxes
1126238	n.d.	n.d.	n.d.	n.d.	0.00343361	0.000694347	n.d.	n.d.	Aldehyde dehydrogenase
1126318	0.277124	0.00305875	0.167689	0.000736804	0.176639	0.00652817	0.18821	0.0124032	Haem peroxidase, plant/fungal/bacterial
1126414	0.0184497	0.00135576	0.0149276	0.00222747	0.0196369	0.00312928	0.00746377	0.00104773	AAA ATPase, core
1126508	0.696138	0.179181	0.779687	0.0452138	0.401374	0.14045	0.732506	0.0355356	NADH-ubiquinone oxidoreductase, 51 kDa subunit
1126550	n.d.	n.d.	0.0130176	0.000242988	0.0133969	0.0014457	0.0123096	0.000782954	3-oxo-5-alpha-steroid 4-dehydrogenase, C-terminal
1126561	0.0183986	0.0027373	n.d.	n.d.	0.00226584	0.000403299	0.0185325	0.00501665	Vesicle transport v-SNARE
1126600	0.0252755	0.000640192	0.0279855	0.00272014	0.0413564	0.00584202	0.0346276	0.00254286	Pyruvate carboxyltransferase
1126795	0.00414944	0.000581843	n.d.	n.d.	n.d.	n.d.	n.d.	n.d.	ALG6, ALG8 glycosyltransferase
1127092	0.03519	0.0199579	n.d.	n.d.	n.d.	n.d.	n.d.	n.d.	Aldo/keto reductase
1127282	0.0102355	0.000767835	0.0115808	0.0030888	0.0162463	0.000714458	n.d.	n.d.	1-aminocyclopropane-1-carboxylate synthase
1127329	n.d.	n.d.	0.00742479	0.00206361	n.d.	n.d.	n.d.	n.d.	Protein kinase, core
1127735	0.0280603	0.00637257	0.0342995	0.00305241	0.0196629	0.00374059	0.0479782	0.0104467	20S proteasome, A and B subunits
1127869	n.d.	n.d.	n.d.	n.d.	n.d.	n.d.	0.00393135	0.00185175	Oligopeptide transporter OPT superfamily
1127980	0.00535988	0.00238327	0.0037218	0.00317672	0.00650609	0.000390228	0.00469192	0.000866686	Calcium-binding EF-hand
1127991	0.092519	0.013086	0.0708696	0.0203717	0.0351451	0.0139479	0.106513	0.00320002	ETC complex I subunit conserved region
1128253	0.0554253	0.0162694	0.0597773	0.00628067	0.103306	0.00114159	0.0703083	0.0376493	Ribosomal protein L15
1128338	n.d.	n.d.	0.0498383	0.0110658	n.d.	n.d.	0.0203019	0.000681833	Major facilitator superfamily MFS-1
1128408	0.064861	0.0155946	0.103721	0.0188232	0.10033	0.0111576	0.0635831	0.0152723	Phosphofructokinase-core
1128516	0.00623872	0.000383334	0.00442626	0.000414301	0.0126456	0.00427805	0.010227	0.00623794	Cytochrome P450
1128547	0.0182975	0.000100347	0.0185328	0.00404931	0.0250536	0.00505735	0.0212962	0.00103259	Proteasome/cyclosome, regulatory subunit
1128814	0.0013583	0.000443973	n.d.	n.d.	n.d.	n.d.	0.000944573	9.6571e-06	MaoC-like dehydratase
1128860	n.d.	n.d.	0.00415036	6.10285e-05	n.d.	n.d.	0.00711513	0.00200643	Ribosomal protein S2
1128999	0.000862267	0.000432174	n.d.	n.d.	0.00194599	0.000742242	n.d.	n.d.	Initiation factor 2B related
1129241	0.00975451	0.000576879	0.00826624	0.00209236	0.0101942	0.00256043	0.00764575	0.0025035	Clathrin/coatomer adaptor, adaptin-like, N-terminal
1129272	0.0742094	0.0310355	0.0559864	0.00233775	0.039826	0.0156588	0.0465714	0.00485432	emp24/gp25L/p24
1129295	0.0302713	0.0109571	0.0310691	0.010877	0.0522917	0.00103127	0.0773206	0.0374172	Surfeit locus 4-related
1129330	0.0247483	0.0069037	0.0157877	0.00224473	0.00890193	0.00300952	0.0185714	0.00204763	Root hair defective 3 GTP-binding
1129336	n.d.	n.d.	0.00388613	0.000794174	n.d.	n.d.	0.00255185	7.81298e-05	TGF-beta receptor, type I/II extracellular region
1129408	0.00438848	0.00118508	0.0023535	0.000227314	0.00523042	0.000981111	0.00236683	0.000303916	Cullin, N-terminal region
1129863	n.d.	n.d.	0.00283529	0.00183957	0.000799567	0.000228577	0.00142158	0.00028623	Cellular retinaldehyde-binding/triple function, C-terminal
1129990	n.d.	n.d.	0.0152761	0.00350512	n.d.	n.d.	n.d.	n.d.	Fumarate reductase/succinate dehydrogenase flavoprotein, N-terminal
1131322	0.00110315	0.000398475	n.d.	n.d.	n.d.	n.d.	0.000826971	0.000163427	ATP phosphoribosyltransferase, catalytic region
1131990	0.00709205	0.00152327	0.00815831	0.000825687	0.00677661	0.00403336	0.0044811	0.00293166	AAA ATPase, core
1133629	0.0111912	0.00295704	0.142686	0.0856114	n.d.	n.d.	0.139686	0.0792581	Formate/nitrite transporter
1134649	0.014336	0.00273716	0.00904741	0.00369246	0.00436692	0.00120008	0.00936067	0.00302199	Dolichyl-diphosphooligosaccharide-protein glycosyltransferase 48kDa subunit
1135072	0.0182415	0.000343212	0.00930787	0.00446078	0.0145992	0.00281996	n.d.	n.d.	Coproporphyrinogen III oxidase
1135488	n.d.	n.d.	0.00124358	0.000224703	0.00184041	0.00108792	n.d.	n.d.	Arginyl-tRNA synthetase, class Ic, core
1135631	0.482219	0.152487	0.347924	0.00356355	0.351796	0.00727361	0.423941	0.163094	Ubiquitin
1135824	1.30122	0.0554956	1.27106	0.161451	1.7149	0.169972	1.11109	0.281159	Ribosomal protein S2
1135869	0.141036	0.0215345	0.0923628	0.0649474	0.0866013	0.042152	0.0724758	0.018666	Ribosomal protein L13
1135898	n.d.	n.d.	n.d.	n.d.	0.011209	0.00267737	n.d.	n.d.	Polyprenyl synthetase
1136017	0.0924151	0.0225624	0.081485	0.0117531	0.146571	0.0231836	0.0865548	0.023259	Inorganic pyrophosphatase
1136064	0.182426	0.0102198	0.105114	0.00654187	0.140211	0.0572797	0.09323	0.0517569	FAD-dependent pyridine nucleotide-disulphide oxidoreductase
1136225	0.0275313	0.0121451	0.0222069	0.00326887	0.0320442	0.0293074	0.0756951	0.00712178	Calsequestrin
1136502	n.d.	n.d.	n.d.	n.d.	n.d.	n.d.	0.000914079	0.000216219	SNF2-related
1136703	0.0117619	0.00125411	n.d.	n.d.	n.d.	n.d.	n.d.	n.d.	Haloacid dehalogenase-like hydrolase
1136856	0.0679075	0.0140261	0.053391	0.00503035	0.0513639	0.0141404	0.0500862	0.000947225	WD40 repeat
1137585	0.00682859	0.00394702	0.00589879	0.000172053	0.004009	0.000464878	0.00427769	5.24778e-05	FAD linked oxidase, N-terminal
1137960	0.0126682	9.51888e-05	n.d.	n.d.	0.00650017	0.00102889	0.00530699	0.00058098	Anp1
1138041	0.0377692	0.00276737	0.051841	0.010961	0.0670917	0.00565228	0.0401017	0.00378657	Clathrin, heavy chain/VPS, 7-fold repeat
1138276	0.280804	0.00318618	0.10021	0.00956161	0.210413	0.0338409	0.173078	0.0594708	Ubiquinol-cytochrome C reductase hinge
1138789	0.118771	0.00389971	0.114514	0.0193954	0.183415	0.020363	0.0486673	0.0022741	6-phosphogluconate dehydrogenase
1138990	n.d.	n.d.	0.00952192	0.000345616	n.d.	n.d.	0.00515084	0.0019541	Protein synthesis factor, GTP-binding
1139199	0.010245	0.00312654	0.0297011	0.00890268	0.0256622	0.00132455	n.d.	n.d.	Aromatic-ring hydroxylase
1139200	0.0432871	0.0145531	0.0581478	0.00220725	0.0580301	0.0151948	n.d.	n.d.	0
1139489	0.00398746	0.00165331	0.0108439	0.000945363	0.00972692	0.000767344	0.0112421	0.00242572	Glycosyl transferase, family 20
1139856	n.d.	n.d.	0.0019018	0.000271248	n.d.	n.d.	0.00272019	0.000625225	Alpha/beta hydrolase fold-1
1139955	n.d.	n.d.	0.0012165	0.000429883	0.00106385	0.000576632	n.d.	n.d.	HEAT
1140027	0.00656128	0.00271158	0.00733397	0.00224108	n.d.	n.d.	0.0128374	0.00340497	20S proteasome, A and B subunits
1140351	0.213068	0.036288	0.192398	0.0117233	0.0909874	0.00443096	0.168724	0.00289759	Pyridine nucleotide-disulphide oxidoreductase, NAD-binding region
1141103	0.165435	0.0122454	0.108975	0.0143383	0.134685	0.00306922	0.0805857	0.0101688	NAD-dependent epimerase/dehydratase
1141113	0.0583225	0.014916	0.060228	0.0116241	n.d.	n.d.	0.0774835	0.001724	Glycolipid anchored surface protein GAS1
1141219	n.d.	n.d.	0.517907	0.0374569	n.d.	n.d.	n.d.	n.d.	Cytochrome c oxidase, subunit VIIa, fungal
1141222	0.00678186	0.000607699	0.00554888	0.000538147	0.00870778	0.00101164	0.00582308	0.0011822	Chitin synthase
1141235	n.d.	n.d.	0.00414799	0.00125827	n.d.	n.d.	n.d.	n.d.	Aminotransferase, class V/Cysteine desulphurase
1141268	0.185025	0.0126464	0.362279	0.000431391	0.470336	0.0284379	0.340254	0.0356553	Ribosomal protein L4/L1e
1141295	0.057067	0.0077273	0.0247043	0.00178106	n.d.	n.d.	0.0280883	0.00882736	emp24/gp25L/p24
1141315	0.442692	0.0709288	0.299271	0.016466	0.398696	0.0765993	0.271047	0.0132496	Nucleoside diphosphate kinase, core
1141341	n.d.	n.d.	n.d.	n.d.	n.d.	n.d.	0.00921551	0.00105839	Peptidase M18, aminopeptidase I
1141366	0.0581212	0.00560212	0.0422292	0.0030695	0.0335671	0.00843651	0.0143842	0.00144939	Peptidase M16, N-terminal
1141368	0.0683353	0.00265608	0.0496221	0.00200092	0.0762629	0.0144084	0.0500067	0.0118979	Mitochondrial substrate carrier
1141371	0.0727377	0.0102404	0.0967569	0.00447767	0.114647	0.0129686	0.106325	0.0131146	Citrate synthase-like
1141391	0.0366228	0.000880388	0.0494578	0.0213312	0.0316576	0.0178768	0.03447	0.021513	ER lumen protein retaining receptor
1141396	0.0172166	0.00355244	n.d.	n.d.	n.d.	n.d.	n.d.	n.d.	Sterol desaturase
1141403	0.349866	0.162676	0.22394	0.00331101	0.214691	0.0907808	0.205019	0.0130146	0
1141413	0.0150222	0.00300131	0.0166325	0.00547002	0.0132793	0.00876863	0.0205023	0.00147357	AAA ATPase, core
1141436	0.00503036	0.000469211	n.d.	n.d.	0.010387	0.00169634	0.00595281	0.00206488	ATP-citrate lyase/succinyl-CoA ligase
1141471	0.0919324	0.0254835	0.0853151	0.00696507	0.0666904	0.0331906	0.0919855	0.00857381	Protein of unknown function DUF1774, fungi
1141551	0.0207266	0.00656868	n.d.	n.d.	0.302354	0.0501559	0.0181901	0.00141323	0
1141573	0.102677	0.00528966	0.113833	0.0388877	0.150587	0.0219493	0.0528934	0.00553608	Globin, subset
1141616	n.d.	n.d.	n.d.	n.d.	0.000889851	0.00022125	n.d.	n.d.	Phospholipid/glycerol acyltransferase
1141637	0.035395	0.0214598	0.0330025	0.00208395	0.0880541	0.00947455	0.0230618	0.0107145	NAD-dependent epimerase/dehydratase
1141664	1.69814	0.109672	1.03516	0.159065	1.42417	0.00391094	1.09011	0.0589095	Cytochrome c oxidase subunit IV
1141667	0.565267	0.141317	0.479035	0.0626327	0.514637	0.0518826	0.411797	0.0399856	ATPase, F1/V1/A1 complex, alpha/beta subunit, nucleotide-binding
1141688	0.0142769	0.00518272	0.0236465	0.00498534	n.d.	n.d.	0.0402597	0.0216621	Peptidase A1
1141700	n.d.	n.d.	n.d.	n.d.	0.00432314	0.00200548	n.d.	n.d.	Triosephosphate isomerase
1141758	0.0070197	0.000793344	n.d.	n.d.	n.d.	n.d.	n.d.	n.d.	Cellular retinaldehyde-binding/triple function, C-terminal
1141800	0.0541167	0.00988753	0.0375069	0.00112764	0.021764	0.00401805	0.0275807	0.00845132	Adenine nucleotide translocator 1
1141810	n.d.	n.d.	n.d.	n.d.	0.00280673	0.00124224	n.d.	n.d.	Nitroreductase
1141865	0.0627132	0.018545	0.0623569	0.000193196	0.0407977	0.0068982	0.0718824	0.0127887	Cyclopropane-fatty-acyl-phospholipid synthase
1141872	0.0952247	0.0438081	0.0967431	0.0124429	0.0862624	0.00659725	0.0874768	0.0173531	Amino acid permease-associated region
1141926	n.d.	n.d.	0.00363037	0.000116534	0.00286282	9.49453e-06	n.d.	n.d.	Oligopeptide transporter OPT superfamily
1141963	0.0142928	0.000823044	0.0192096	0.00583645	0.01691	0.0142069	n.d.	n.d.	Glutathione S-transferase, C-terminal
1142025	0.0193887	0.00423408	0.0115341	0.0047522	n.d.	n.d.	0.0118609	0.00199396	Peptidase S26B, eukaryotic signal peptidase
1142034	n.d.	n.d.	n.d.	n.d.	0.0225717	0.000434901	n.d.	n.d.	Sugar transporter
1142070	0.502545	0.249718	0.250885	0.0586453	0.23549	0.0923776	0.321623	0.0134646	0
1142077	0.00366266	0.000347554	n.d.	n.d.	0.000984492	0.000187254	0.00847335	0.00214821	Haem peroxidase, plant/fungal/bacterial
1142179	0.978658	0.319401	1.13382	0.0802083	1.17683	0.288665	1.4532	0.467114	Ribosomal protein L15e
1142184	0.025483	0.00287999	0.0243593	0.000447925	0.0915816	0.00220678	0.0247333	0.00162766	GroES-related
1142222	0.0357972	0.00200489	0.0345244	0.000219882	0.046841	0.00230781	0.0123142	0.00469964	ARF/SAR superfamily
1142231	0.298783	0.0243303	0.270233	0.0197441	0.448543	0.00418374	0.205281	0.0108802	Ribosomal protein 60S
1142257	0.0703303	0.0050788	0.0631065	0.00785719	0.108818	0.0171548	0.0334821	0.00488359	ATPase, F1 complex, gamma subunit
1142319	0.45091	0.151925	0.48198	0.00159735	0.539543	0.0509681	0.526837	0.01812	Tubulin
1142361	0.022446	0.00298361	0.0197511	9.82691e-05	0.0263467	0.00926748	0.0195459	0.00101148	RNA recognition motif, RNP-1
1142370	0.015322	0.000199487	0.0149807	0.00458154	0.00821882	0.00060779	0.0108055	0.000114347	Mitochondrial import protein Pam17
1142378	0.0128201	0.00284944	0.0032657	0.000707544	0.00922617	0.00205965	0.0110593	0.000105125	Delta crystallin
1142510	0.377444	0.0455451	0.392883	0.00755871	0.379571	0.0118264	0.240043	0.0207356	WD40 repeat
1142562	0.00830427	0.002138	0.00821568	0.00173873	0.00751891	0.00403054	0.00359478	0.00149739	Threonyl-tRNA synthetase, class IIa
1142582	n.d.	n.d.	0.126938	0.0343006	n.d.	n.d.	0.111906	0.024226	0
1142593	0.0233227	0.00556846	0.0166611	0.0027971	0.0376079	0.00152135	0.0124179	0.00021514	Translationally controlled tumour-associated TCTP
1142625	n.d.	n.d.	n.d.	n.d.	0.0390825	0.0120901	0.0143046	0.00919164	ATPase, F0 complex, subunit G, mitochondrial
1142681	n.d.	n.d.	0.00745315	0.00121137	0.0045444	0.000136704	n.d.	n.d.	Fibrillarin
1142721	0.0445536	0.00246058	0.0447344	0.0160365	0.0570714	0.00729789	0.0610433	0.000292082	B-cell receptor-associated 31-like
1142749	0.56926	0.117653	0.612829	0.0692316	0.848642	0.0922226	0.512981	0.0107248	Ribosomal protein S7
1142755	n.d.	n.d.	n.d.	n.d.	0.0030288	0.00126991	n.d.	n.d.	Chaperonin clpA/B
1142773	1.31456	0.0824764	1.19785	0.0419899	1.04605	0.0142827	1.06244	0.185941	Mitochondrial carrier protein
1142789	0.129267	0.00318471	0.0668837	0.0205302	0.103607	0.0707726	0.094014	0.00302054	CybS
1142798	0.591363	0.338976	0.578412	0.127691	0.954173	0.282272	0.911192	0.166927	Ribosomal protein S8
1142806	0.0240569	0.00189754	0.0300721	0.00169777	0.0220525	0.00879464	0.0112965	0.000394949	Cytochrome b5
1142808	0.0178981	0.00135094	0.0118998	0.000587374	0.0115322	0.0045851	0.0108935	0.00242546	Clathrin adaptor, mu subunit, C-terminal
1142864	0.0177434	0.000406679	0.0121709	0.000136124	0.00877626	0.000976205	0.0117025	0.000396577	0
1142882	0.0294799	0.00321988	0.0229965	0.00558928	0.0439665	0.00114404	0.0220551	0.00503381	Sugar transporter
1142917	0.0785035	0.00541164	0.0498134	0.000500737	0.0301585	0.00115857	0.0670059	0.00902028	Squalene/phytoene synthase
1143022	0.543264	0.104752	0.670829	0.280462	1.12448	0.0154686	0.574437	0.278877	Ribosomal protein L18e
1143042	0.0202417	0.00239338	0.0233859	0.00534319	0.0190433	0.00175115	0.0420757	0.00182542	Ras GTPase
1143079	n.d.	n.d.	n.d.	n.d.	0.292415	0.264604	0.378085	0.338278	Ribosomal protein L44e
1143139	0.662859	0.0495935	0.326789	0.0770249	0.170193	0.00697336	0.398427	0.0849014	NADH dehydrogenase (ubiquinone), 24 kDa subunit
1143147	0.420502	0.119046	0.324723	0.0890542	0.316742	0.0199033	0.404283	0.0521606	Ribosomal protein L7Ae/L30e/S12e/Gadd45
1143149	1.5154	0.0802062	0.631534	0.282691	1.36444	0.0385218	0.929987	0.59857	Ribosomal protein L10e
1143191	n.d.	n.d.	n.d.	n.d.	0.0704353	0.00971971	n.d.	n.d.	Sugar transporter
1143198	0.0700569	3.665e-05	0.014476	0.0075869	0.0369542	0.0056256	0.0413178	0.0143161	Protein of unknown function UPF0041
1143258	0.141058	0.00389902	0.202053	0.0707329	0.151043	0.011652	0.0850511	0.00445458	Redoxin
1143262	0.00140373	6.93723e-05	0.00341483	0.00117237	0.00178947	0.000601173	n.d.	n.d.	Hexokinase
1143273	0.132035	0.0241343	0.135133	0.00472602	0.0729248	0.0225786	0.0874205	0.0157505	ATPase, V1/A1 complex, subunit E
1143346	0.00678186	0.000607699	0.00554888	0.000538147	0.00870778	0.00101164	0.00582308	0.0011822	Chitin synthase
1143375	0.032176	0.00339754	0.0377186	0.00235784	0.048668	0.00200032	0.00835998	0.003315	Lactate/malate dehydrogenase
1143388	0.227721	0.00488682	0.157665	0.00959961	0.0844596	0.0454446	0.109058	0.0231362	Porin, eukaryotic type
1143407	0.0335206	0.0154454	0.0182659	0.0136381	0.0119355	0.00225823	0.0433187	0.0160265	20S proteasome, A and B subunits
1143428	0.156882	0.0215325	0.139491	0.0452336	0.101126	0.0176202	0.16649	0.00669823	Complex 1 LYR protein
1143431	0.102657	0.0334062	0.175666	0.0128507	0.210373	0.0356369	0.11415	0.013186	Translation elongation factor EF1B, gamma chain, conserved
1143491	0.1162	0.0518321	0.290976	0.125946	0.508064	0.290821	0.491219	0.00634557	KOW
1143496	n.d.	n.d.	n.d.	n.d.	0.02436	0.00762578	n.d.	n.d.	ATPase, F0 complex, subunit D, mitochondrial
1143500	0.00804602	0.00486184	0.0158246	0.00243553	0.0117768	0.000480168	0.00489014	0.002357	MmgE/PrpD
1143506	n.d.	n.d.	0.00595456	0.0038359	0.00615305	0.00485042	0.00338068	0.00122966	Citrate synthase-like
1143523	n.d.	n.d.	0.009675	0.00138727	n.d.	n.d.	0.00377348	0.00242651	Glucose-methanol-choline oxidoreductase, N-terminal
1143530	0.0231752	0.00392049	0.0595761	0.00937247	0.0555923	0.00448881	0.0341122	0.00561678	Argininosuccinate synthase
1143578	0.0160833	0.00771452	0.0117025	0.00420321	0.0117433	0.00111475	0.0204632	0.00569964	Tubulin
1143598	0.0333743	0.00894527	0.0459374	0.0203171	0.0651223	0.0527742	0.0850708	0.00122261	Sugar transporter
1143643	n.d.	n.d.	0.013665	0.0103139	n.d.	n.d.	n.d.	n.d.	Ras GTPase
1143689	0.0132425	0.00712249	0.0328265	0.00529388	0.0409269	0.00343184	0.0467681	0.00894747	Prolyl-tRNA synthetase, class IIa
1143722	0.238036	0.00225325	0.227474	0.0858212	0.330187	0.0313971	0.159916	0.00332393	Ribosomal protein L32e
1143833	0.0183095	0.00551698	0.0158684	0.00370894	0.0077676	0.00120567	0.0197059	0.0129489	20S proteasome, A and B subunits
1143842	0.0236701	0.00792506	0.0120306	0.00394405	0.00685402	0.00389722	0.016908	0.00491356	Lactate/malate dehydrogenase
1143848	0.0914193	0.00298149	0.132476	0.0243149	0.0358678	0.00396321	0.262943	0.00348919	Catalytic domain of components of various dehydrogenase complexes
1143891	0.626379	0.0444086	0.689778	0.0362963	0.795746	0.0381135	0.703114	0.0227529	Ribosomal protein S15
1143907	n.d.	n.d.	0.0204275	0.0138959	n.d.	n.d.	n.d.	n.d.	Succinate dehydrogenase, cytochrome b subunit
1143936	0.0164927	0.00142943	0.0162785	0.0020263	0.0243529	0.000792398	0.0107064	0.00193523	Short-chain dehydrogenase/reductase SDR
1143951	0.0296037	0.0143126	0.025785	0.00131978	n.d.	n.d.	n.d.	n.d.	Superoxide dismutase, copper/zinc binding
1143952	0.102091	0.0211586	0.11757	0.00186777	0.110229	0.0198975	0.0790568	0.000518818	Transaldolase
1143957	0.139233	0.00448316	0.153033	0.0557446	0.097871	0.0286802	0.157813	0.0633111	Peptidase S8 and S53, subtilisin, kexin, sedolisin
1144041	0.00589824	0.000555212	n.d.	n.d.	n.d.	n.d.	n.d.	n.d.	O-methyltransferase, family 2
1144049	0.0167632	0.00275042	0.0104813	0.00127579	0.0117188	0.00103684	0.00453145	0.000762637	0
1144101	0.377015	0.264619	0.349569	0.155996	n.d.	n.d.	0.181551	0.018089	Ribosomal protein S10
1144109	0.128077	0.00129103	0.0948656	0.00483772	0.0905389	0.0217698	0.0869965	0.0152439	Pyridine nucleotide-disulphide oxidoreductase, NAD-binding region
1144141	0.114495	0.0186202	0.145799	0.00899946	0.0985538	0.0565914	0.0834454	0.0386584	Cytochrome c oxidase, subunit Vb
1144173	0.129111	0.0682712	0.165432	0.0012661	0.23714	0.120084	0.230012	0.00721926	Ribosomal protein L14b/L23e
1144192	0.00454859	0.000290982	0.00480438	0.000506935	0.00535714	0.000218778	0.00465246	0.000170006	IMP dehydrogenase/GMP reductase
1144206	0.0467652	0.00960536	0.0439369	0.0139027	0.0527174	0.0308507	0.0360938	0.0286155	0
1144234	2.19583	0.311574	3.06454	0.0701939	2.32203	0.0202687	2.95764	0.366295	Ribosomal protein S17
1144327	0.248742	0.0293822	0.195261	0.0201646	0.114862	0.0071709	0.133122	0.0411382	Mitochondrial substrate carrier
1144337	0.108316	0.0240026	0.0767823	0.0104661	0.0774694	0.0202162	0.137188	0.0095486	Adenylate/cytidine kinase, N-terminal
1144353	0.0379216	0.00188164	0.0248171	0.0025219	0.0225336	0.00465405	0.0297049	0.002212	Glycosyl transferase, family 39
1144375	0.0580063	0.0288587	0.00715284	0.00225505	0.152547	0.0383639	n.d.	n.d.	Sugar transporter
1144417	0.0213775	0.00369112	n.d.	n.d.	n.d.	n.d.	0.01049	0.00214625	NSF attachment protein
1144427	n.d.	n.d.	n.d.	n.d.	0.0230315	0.014881	n.d.	n.d.	0
1144442	0.0669792	0.0273011	0.0297168	0.00788436	0.0368056	0.0170439	0.0701525	0.0202595	Cytochrome c, class IA/ IB
1144492	0.0314	0.0048393	0.0167229	0.00437016	0.008923	0.00337578	0.0172204	0.00144138	ARF/SAR superfamily
1144506	0.0191487	0.00573576	0.0174842	5.42568e-05	0.0202175	0.00474411	0.00961834	7.61327e-05	Rab GTPase activator
1144550	0.79592	0.0915282	0.835565	0.0543595	0.96884	0.267081	0.786349	0.0139012	Ribosomal protein L3
1144574	0.103254	0.00763616	0.0873837	0.0440985	0.0781626	0.00495981	0.0584373	0.0147834	Legume-like lectin
1144609	0.0136572	0.00548543	0.0144743	0.000262309	0.0341703	0.00507856	0.0173424	0.00577195	Flavoprotein pyridine nucleotide cytochrome reductase
1144628	1.33725	0.673802	1.2199	0.180383	1.55076	0.113659	1.93345	0.20409	Histone H4
1144651	n.d.	n.d.	0.00636412	0.00380276	0.0103447	0.00100861	0.0124855	0.00217823	Protein kinase, core
1144660	0.209597	0.0110971	0.315458	0.0125159	0.355137	0.00438408	0.197629	0.0114276	Protein synthesis factor, GTP-binding
1144677	n.d.	n.d.	0.0949024	0.0304117	n.d.	n.d.	0.0746039	0.00282793	0
1144686	0.0426015	0.00577246	0.071993	0.00987002	0.040942	0.00302587	0.0617268	0.00253093	Uricase
1144697	1.09382	0.092337	1.5083	0.0294416	1.53318	0.1716	1.45347	0.34775	Ribosomal protein S11
1144708	0.0201456	0.00210043	0.0183921	0.0010661	n.d.	n.d.	n.d.	n.d.	Ras GTPase
1144739	0.0326997	0.00491001	0.0165848	0.00881451	0.0113041	0.000354413	0.0335984	0.00367011	20S proteasome, A and B subunits
1144743	n.d.	n.d.	0.0100509	0.00185639	0.00978649	0.000873493	0.00770696	0.000745298	Anion-transporting ATPase
1144750	0.0158828	0.00388269	0.0105686	0.00528046	0.0256801	0.00287277	0.0122479	0.00614735	AAA ATPase, core
1144751	0.226253	0.13372	0.179595	0.0178463	0.214053	0.0427355	0.148341	0.0250291	Peptidase A1
1144775	0.104196	1.86541e-05	0.169269	0.0338109	0.172344	0.0368383	0.187639	0.0228623	Ketose-bisphosphate aldolase, class-II
1144791	0.160557	0.040628	n.d.	n.d.	0.177538	0.0223947	0.0620124	0.0105361	Sugar transporter
1144794	0.00852091	0.00035703	n.d.	n.d.	0.00202709	0.000597336	n.d.	n.d.	Alpha-D-phosphohexomutase, N-terminal
1144837	n.d.	n.d.	n.d.	n.d.	0.162904	0.0229381	n.d.	n.d.	Ribosomal protein L22e
1144856	n.d.	n.d.	0.0887255	0.0167055	n.d.	n.d.	0.0912207	0.0083943	0
1144880	0.0094112	0.00106747	0.0235611	7.22594e-05	0.0144527	0.00477784	0.0154218	0.000589756	0
1144912	0.0380891	0.00798885	n.d.	n.d.	n.d.	n.d.	n.d.	n.d.	Aldose 1-epimerase
1144924	0.275018	0.103667	0.184732	0.0127187	0.246525	0.0628206	0.16831	0.0441386	Stomatin
1144942	0.0529544	0.00545982	n.d.	n.d.	0.0411269	0.0104675	0.0230661	0.00673706	NADH-ubiquinone oxidoreductase B18 subunit
1144950	0.123324	0.000675451	0.131762	0.06686	0.221822	0.0378964	0.0998064	0.0220834	Cytochrome c oxidase, subunit Va
1144993	n.d.	n.d.	0.0171494	0.00230887	0.00874274	0.00106814	0.0323504	0.00991243	20S proteasome, A and B subunits
1145018	n.d.	n.d.	n.d.	n.d.	0.0116684	0.00716719	0.0306269	0.000128242	0
1145031	0.0104328	0.00290611	0.0165285	0.000349	n.d.	n.d.	0.0445864	0.0015018	E3 binding
1145051	0.0122409	0.00122888	0.012206	0.000244357	0.00899627	0.000718133	0.00461035	0.00233488	Glucose-6-phosphate dehydrogenase
1145073	0.264275	0.008989	0.21752	0.0253701	0.238779	0.0200447	0.225468	0.0117381	ATPase, P-type, K/Mg/Cd/Cu/Zn/Na/Ca/Na/H-transporter
1145092	0.0347452	0.00269593	0.014259	0.00463041	0.00839803	0.000298621	0.046755	0.0146481	Hemerythrin/HHE cation-binding motif
1145139	1.18744	0.249927	0.773063	0.00539478	1.45951	0.152027	0.5547	0.194916	Ribosomal protein S4
1145142	0.551054	0.141444	0.831671	0.0722817	0.743096	0.350146	1.33675	0.139927	Ribosomal protein L21e
1145180	n.d.	n.d.	0.0106688	0.00126208	0.0149748	0.000455569	n.d.	n.d.	Hexokinase
1145269	0.619713	0.0865795	0.825722	0.0567177	0.744757	0.0770472	0.663817	0.17244	Isocitrate lyase and phosphorylmutase, core
1145271	n.d.	n.d.	0.00277467	6.30606e-05	n.d.	n.d.	0.00108591	0.000511677	Protein of unknown function DUF1275
1145281	n.d.	n.d.	0.0497729	0.0045897	n.d.	n.d.	0.0607635	0.00663813	NADH-ubiquinone oxidoreductase B12 subunit
1145285	0.00709959	0.00205529	n.d.	n.d.	n.d.	n.d.	n.d.	n.d.	0
1145289	n.d.	n.d.	0.0074164	0.00226982	0.0130756	0.00251211	n.d.	n.d.	Oxidoreductase, N-terminal
1145331	0.0399852	0.0129784	0.0365979	0.0105508	0.0406405	0.00142044	0.032977	0.00162125	Aminotransferase class-III
1145353	0.0296085	0.00172368	0.021074	0.0050166	0.0171799	0.00112654	0.00999637	0.00326801	Adenosine kinase
1145354	n.d.	n.d.	n.d.	n.d.	0.014936	0.00781049	0.0138943	0.00322229	Protein of unknown function DUF1770, fungi
1145357	0.0105271	0.000347781	0.0369041	0.0106997	0.0283944	0.0116757	0.026134	0.0134601	Ribosomal protein L2
1145364	n.d.	n.d.	n.d.	n.d.	0.0494158	0.0279176	0.124232	0.00294178	TB2/DP1 and HVA22 related protein
1145368	0.0531486	0.000980831	0.047898	0.0171641	0.0884243	0.00742541	n.d.	n.d.	Alcohol dehydrogenase, zinc-binding
1145433	0.113038	0.0692648	0.0544102	0.0293519	0.260919	0.0456852	0.157319	0.0455951	Ribosomal protein L25/L23
1145456	0.00664548	0.00245407	0.0131442	0.0009314	0.00910524	0.00290888	0.00993298	0.00395738	Phosphoribosyltransferase
1145460	0.842525	0.0672785	1.11713	0.00676354	1.02734	0.301089	0.900304	0.108039	Ribosomal protein S3Ae
1145495	n.d.	n.d.	n.d.	n.d.	n.d.	n.d.	0.00639776	0.00494559	ARP2/3 complex, 21 kDa p21-Arc subunit
1145506	n.d.	n.d.	n.d.	n.d.	n.d.	n.d.	0.0156012	0.00377925	Histidine acid phosphatase
1145516	0.0159941	0.00126304	n.d.	n.d.	0.00728133	0.00198949	0.00520626	0.00372606	Inorganic phosphate transport PHO88
1145517	0.237876	0.0735398	0.264762	0.0209235	0.244932	0.0114569	0.0786945	0.0150349	Glyceraldehyde 3-phosphate dehydrogenase
1145529	0.33577	0.147638	n.d.	n.d.	0.264887	0.147248	0.317536	0.00728475	GRIM-19
1145617	0.094412	0.0138923	0.103889	0.00449383	0.0982185	0.00325122	0.0573739	0.00867302	Glycine hydroxymethyltransferase
1145619	0.00944554	0.000725261	0.0237743	0.0093658	0.0173404	0.00262959	0.0172182	0.00571306	BPG-independent PGAM, N-terminal
1145627	0.00667706	0.00406295	0.0187764	0.000793059	0.0149385	0.000256927	0.0158696	0.0037659	Pre-mRNA processing ribonucleoprotein, binding region
1145703	n.d.	n.d.	0.0145944	0.000550169	n.d.	n.d.	0.0453207	0.00881756	Cytochrome b5
1145709	0.0132785	0.0124489	n.d.	n.d.	n.d.	n.d.	n.d.	n.d.	0
1145717	1.07662	0.18845	0.875608	0.0966685	0.798888	0.2301	0.834253	0.117884	Ribosomal protein S17e
1145731	n.d.	n.d.	n.d.	n.d.	0.0313206	0.00262372	n.d.	n.d.	Ribosomal protein P2
1145734	0.54629	0.445986	0.683419	0.0737363	0.209622	0.0528134	0.492493	0.252352	Ribosomal protein S19/S15
1145751	0.0153157	0.00126295	n.d.	n.d.	0.086569	0.0144444	n.d.	n.d.	2-nitropropane dioxygenase, NPD
1145755	0.0610817	0.0154361	0.0435974	0.00347481	0.0264824	0.00646255	0.0399428	0.00227082	Phosphoglucose isomerase (PGI)
1145766	0.122489	0.0318261	0.162833	0.0012642	0.36308	0.0852419	0.181921	0.0202147	Methyltransferase type 12
1145818	n.d.	n.d.	0.0193393	0.0047368	0.0314386	0.00214726	n.d.	n.d.	Acetyl-CoA hydrolase/transferase
1145826	0.0869656	0.039024	0.0543487	0.0105289	0.080677	0.0130994	0.045652	0.00844302	ATPase, F0 complex, subunit B, mitochondrial
1145832	n.d.	n.d.	n.d.	n.d.	n.d.	n.d.	0.0215138	0.00672884	Microsomal signal peptidase 25 kDa subunit
1145924	n.d.	n.d.	0.0628058	0.0305118	n.d.	n.d.	0.0822283	0.0185141	0
1145960	0.0560622	0.0146583	0.0562467	0.00575474	0.117475	0.0167318	0.0252988	0.0153408	Heat shock protein 70
1145979	0.0221917	0.00605363	0.0271476	0.0051895	0.0277376	0.00624666	n.d.	n.d.	Glucose-methanol-choline oxidoreductase, N-terminal
1146023	0.00554221	0.000114892	n.d.	n.d.	0.00378368	0.00215149	n.d.	n.d.	Glutamine amidotransferase class-I, C-terminal
1146026	0.021234	0.00745438	0.0297658	0.000921491	0.00541942	0.00145057	0.0150175	0.00400377	0
1146069	n.d.	n.d.	n.d.	n.d.	0.00670817	0.000303574	n.d.	n.d.	Acyl-CoA N-acyltransferase
1146086	0.0127904	0.0040281	0.00320955	0.000681995	n.d.	n.d.	n.d.	n.d.	Mitochondrial substrate carrier
1146107	0.115644	0.00609913	0.179254	0.00805226	0.101621	0.00085008	0.113017	0.016813	FAD dependent oxidoreductase
1146146	0.0304294	0.0172409	n.d.	n.d.	n.d.	n.d.	0.0179767	0.00142018	Vitamin B6 biosynthesis protein
1146214	n.d.	n.d.	0.0231871	0.00314519	n.d.	n.d.	0.0281524	0.00597771	Glycoside hydrolase, family 17
1146280	0.0496388	0.0102088	0.0440849	0.0118094	0.0232587	0.00159821	0.0562086	0.0261299	NADH ubiquinone oxidoreductase, 20 kDa subunit
1146285	0.0162017	0.00679124	n.d.	n.d.	n.d.	n.d.	n.d.	n.d.	NADH dehydrogenase [ubiquinone] (complex I), 21 kDa subunit, fungi
1146344	0.262066	0.0784286	0.429901	0.0265867	0.140785	0.0290634	0.536565	0.0412798	Glutamate/phenylalanine/leucine/valine dehydrogenase
1146360	0.168818	0.0475009	0.155649	0.00291919	0.218586	0.00166221	0.171353	0.00916545	Cytochrome bd ubiquinol oxidase, 14 kDa subunit
1146364	0.304167	0.00467376	0.622402	0.158518	0.369852	0.00600917	0.784179	0.0727302	0
1146408	0.115221	0.0200518	0.150606	0.023855	0.156383	0.0318674	0.0463382	0.00289496	Methionine synthase, vitamin-B12 independent
1146411	0.0199781	0.00279143	0.016655	0.000397142	0.0150332	0.000404161	0.0244878	0.00245756	20S proteasome, A and B subunits
1146441	0.615823	0.392358	0.519864	0.310571	1.0258	0.000209647	0.812026	0.308255	Ribosomal protein L5
1146501	0.0114541	0.0039663	n.d.	n.d.	0.022704	0.00108933	n.d.	n.d.	Cytochrome b5
1146509	n.d.	n.d.	n.d.	n.d.	n.d.	n.d.	0.0281404	0.0182688	Alkyl hydroperoxide reductase/ Thiol specific antioxidant/ Mal allergen
1146541	n.d.	n.d.	n.d.	n.d.	0.00622454	0.00152567	0.000280354	5.9078e-05	Phosphatidic acid phosphatase type 2/haloperoxidase
1146564	n.d.	n.d.	0.0404317	0.0153214	0.0477548	0.00816401	n.d.	n.d.	Isochorismatase hydrolase
1146578	0.00313955	0.000250648	0.00693223	0.000406144	0.00322177	0.000504379	0.00264353	0.000920743	Dehydrogenase, E1 component
1146580	n.d.	n.d.	n.d.	n.d.	0.00299385	0.000229315	n.d.	n.d.	Manganese and iron superoxide dismutase
1146585	0.091947	0.0070494	0.0618293	0.000602712	0.0801555	0.0111744	0.0578058	0.0149983	0
1146630	0.0416332	0.00149307	0.0674749	0.0156876	0.0488549	0.004701	0.053251	0.00275448	AMP-dependent synthetase and ligase
1146648	0.684592	0.0519125	1.29182	0.281187	0.686635	0.00492705	0.917669	0.0393006	Ribosomal protein S6e
1146675	0.140209	0.0151712	0.130766	0.062347	0.139455	0.0446437	0.100854	0.0131859	Aspartate/other aminotransferase
1146681	0.482219	0.152487	0.347924	0.00356355	0.351796	0.00727361	0.423941	0.163094	Ubiquitin
1146782	0.0300997	0.00896515	0.0205832	0.0112405	0.0528011	0.0060486	0.0103219	0.00270087	Peptidase M24, catalytic core
1146792	0.273093	0.00416308	0.411894	0.00490656	0.378384	0.106225	0.488439	0.161778	Ribosomal protein L37ae
1146802	n.d.	n.d.	n.d.	n.d.	0.00706264	0.00460639	0.0405107	0.00487581	Mpv17/PMP22
1146838	0.0197307	0.00635049	n.d.	n.d.	0.00871945	0.00346354	n.d.	n.d.	0
1146862	0.0710906	0.00861312	0.0688115	0.0124809	0.090652	0.0325205	0.0334851	0.00478958	ATP-grasp fold, succinyl-CoA synthetase-type
1146874	0.00412766	0.00351333	n.d.	n.d.	n.d.	n.d.	n.d.	n.d.	0
1146906	0.190366	0.0139868	0.265821	0.0231039	0.149131	0.0648453	0.197458	0.0652081	Ubiquinol-cytochrome C reductase, UQCRX/QCR9-like
1146916	0.154269	0.000369118	0.374239	0.150452	0.205839	0.0708142	n.d.	n.d.	Ribosomal protein S30
1147004	n.d.	n.d.	0.00524293	0.00141339	0.00537437	0.000108345	n.d.	n.d.	Glyoxalase/bleomycin resistance protein/dioxygenase
1147024	n.d.	n.d.	0.00381563	0.00299522	0.00117672	0.000930107	n.d.	n.d.	Short-chain dehydrogenase/reductase SDR
1147042	0.557743	0.000242783	0.389038	0.0780909	0.565256	0.005468	0.701868	0.164062	Cytochrome b5
1147113	0.622911	0.214492	0.53384	0.0383903	0.290086	0.0726694	0.346974	0.0152363	NADH dehydrogenase (ubiquinone), 30 kDa subunit
1147190	0.0187338	0.0041698	0.0535813	0.00143661	0.0290753	0.0037181	0.042634	0.00176871	Glycolipid anchored surface protein GAS1
1147204	0.080194	0.0276366	0.0445136	0.00724002	0.164874	0.075188	0.0540986	0.0139524	0
1147216	0.603665	0.0697512	0.635279	0.0608481	0.999463	0.225759	0.751649	0.0199985	Ribosomal protein S4e, N-terminal and RNA-binding
1147237	0.0310399	0.00767122	0.0553589	0.00250258	0.0279939	0.00338774	0.0420344	0.00438772	Adenylylsulphate kinase, C-terminal
1147272	0.0710325	0.0579382	0.0977591	0.00958778	0.111286	0.0357025	0.135922	0.000271159	Cytochrome c oxidase, subunit VIa
1147347	0.00379792	0.00270685	0.00314423	0.00204574	0.00683855	0.00147526	n.d.	n.d.	Peptidase M20
1147355	0.0826831	0.0035228	0.0414934	0.0108558	0.192449	0.142644	0.0850872	0.033892	Complex 1 LYR protein
1147356	0.238027	0.0182642	n.d.	n.d.	0.87427	0.263054	0.380281	0.00866243	Histone H2A
1147357	0.50149	0.344112	0.505534	0.0529277	0.786084	0.0852708	0.491559	0.125526	Histone H2B
1147386	n.d.	n.d.	n.d.	n.d.	n.d.	n.d.	0.0104844	0.00464446	0
1147409	n.d.	n.d.	n.d.	n.d.	0.00782136	0.00435534	n.d.	n.d.	Sugar transporter
1147456	0.070298	0.0322033	0.110537	0.00516527	0.181326	0.00395678	0.050638	0.00781878	Methyltransferase type 11
1147504	0.0231815	0.00807806	n.d.	n.d.	0.0150293	0.00101077	n.d.	n.d.	0
1147509	1.15596	0.0454059	1.14961	0.0025893	0.929983	0.274261	1.04076	0.0616076	Ribosomal protein S3, C-terminal
1147525	0.00781211	0.00322309	n.d.	n.d.	0.0332673	0.0011321	0.0440297	0.0212692	Glycoside hydrolase, family 3, N-terminal
1147566	0.30146	0.0383838	0.272009	0.0670561	0.195437	0.178149	0.259684	0.00477548	Ribosomal protein S19e
1147568	1.28523	0.0192448	1.09058	0.0989263	0.872601	0.0760779	1.0405	0.0614781	Mitochondrial carrier protein
1147607	1.47796	0.0525892	2.33105	0.136262	1.44317	0.491883	1.69371	0.2968	Protein synthesis factor, GTP-binding
1147616	0.59608	0.0508979	2.01074	0.19555	1.41664	0.225937	1.63019	0.104365	Ribosomal protein L27e
1147651	0.587138	0.0814901	0.403958	0.0571503	0.334729	0.0920585	0.784129	0.18764	Rickettsia 17 kDa surface antigen
1147670	2.15349	0.433782	0.932103	0.613517	n.d.	n.d.	1.92073	0.254012	Ribosomal protein S26e
1147694	0.282054	0.111996	0.378787	0.0365444	0.305506	0.0421844	0.281581	0.153721	Ras GTPase
1147709	0.00853204	0.00180336	0.0085546	0.00161418	0.0117909	0.00302798	0.00502069	0.000325724	AAA ATPase, core
1147712	0.0890144	0.0060425	0.0886586	0.0195717	0.109629	0.0227398	0.0577789	4.09482e-05	14-3-3 protein
1147731	n.d.	n.d.	0.00251514	6.17173e-05	n.d.	n.d.	n.d.	n.d.	WD40 repeat
1147735	n.d.	n.d.	0.00635086	0.00232689	0.00690828	0.00397303	n.d.	n.d.	Heat shock protein Hsp20
1147749	0.161841	0.0462656	0.263043	0.0636529	0.244659	0.0635557	0.263215	0.0900375	Isocitrate/isopropylmalate dehydrogenase
1147760	0.00313005	0.00116925	n.d.	n.d.	n.d.	n.d.	0.00351102	0.000578108	Tetrapyrrole biosynthesis, porphobilinogen synthase
1147797	2.48149	0.353566	1.74898	0.41801	1.41409	0.0196496	1.51398	0.164184	Ribosomal protein L6
1147813	0.302152	0.16309	0.450788	0.159282	0.2359	0.0228218	0.102935	0.0533895	Ribosomal protein S12/S23
1147902	0.0314877	0.00177094	0.0173481	0.0109747	0.0315137	0.000278459	0.0188997	0.00627434	Phosphoglycerate kinase
1147916	n.d.	n.d.	0.426006	0.045934	0.581984	0.0404129	0.650736	0.200288	Ribosomal protein L29
1147926	0.188306	0.0684302	0.448621	0.0111835	0.560773	0.0147676	0.227746	0.0553259	S-adenosylmethionine synthetase
1147942	0.00491476	0.00127956	0.00618561	0.002871	0.00790778	0.000990587	0.0026133	0.00133437	ATPase, V1 complex, subunit C
1147963	0.412703	0.137558	0.5711	0.0346831	0.416116	0.068623	0.545387	0.0720983	Ribosomal protein L6E
1147969	0.0282929	0.00389848	0.0223277	0.00424633	0.0634794	0.0115651	n.d.	n.d.	Glutathione S-transferase, C-terminal
1147989	0.152588	0.053502	0.207354	0.0359206	0.192098	0.055222	0.120378	0.0179048	ARF/SAR superfamily
1148034	n.d.	n.d.	0.0229163	0.0161856	0.0236984	0.00249165	0.0232858	0.00055356	0
1148052	0.205979	0.0363038	0.118067	0.0313577	0.130328	0.00751854	0.0886198	0.00168114	Hypoxia induced protein conserved region
1148056	0.134203	8.42764e-06	0.162977	0.00463646	0.0714369	0.0412781	0.132027	0.010151	CHCH
1148082	0.0113483	0.00212416	0.0241524	0.00689913	0.0119553	0.00101838	0.00464707	0.000848272	Heat shock protein 70
1148099	0.0334934	8.07084e-05	0.039459	0.00175256	0.0531922	0.003811	0.0163283	0.0014546	Isocitrate/isopropylmalate dehydrogenase
1148105	0.259515	0.0730752	0.638591	0.330408	0.229632	0.000759363	0.315289	0.0990737	Ribosomal protein L18/L5
1148150	0.0390615	0.0161585	0.0180981	0.00643234	0.0796122	0.0174627	0.129352	0.0247354	UcrQ
1148152	n.d.	n.d.	0.0322168	0.00645815	0.0623104	0.00658019	0.0238249	0.00370791	Spermine synthase
1148154	0.0407677	0.000539333	0.0530058	0.00572911	0.043094	0.0161365	0.0113422	0.00539772	Transketolase, N-terminal
1148181	n.d.	n.d.	1.17086	1.1628	0.832144	0.185454	n.d.	n.d.	Histone H3
1148193	0.0623762	0.012965	0.0489345	0.00428929	0.318669	0.0649145	0.0779617	0.0106992	Aldehyde dehydrogenase
1148233	0.188943	0.0168684	0.182769	0.00586567	0.0893886	0.0238501	0.177025	0.00421157	Flavodoxin-like
1148255	n.d.	n.d.	n.d.	n.d.	n.d.	n.d.	0.0110576	0.00217044	Reticulon
1148269	0.124285	0.00744849	0.156771	0.00856608	0.167794	0.0185433	0.131528	0.00525121	Pyridoxal phosphate-dependent decarboxylase
1148300	0.0596053	0.00529759	0.13189	0.0241771	0.115189	0.0022851	0.0554004	0.0104486	Ras GTPase
1148327	n.d.	n.d.	0.0113635	0.00287926	0.0187012	0.000541584	0.0215077	0.0183684	Aconitase/3-isopropylmalate dehydratase large subunit, alpha/beta/alpha
1148339	0.137354	0.00329787	0.0913707	0.00460378	0.103052	0.021011	0.0798775	0.0157953	NAD-dependent epimerase/dehydratase
1148346	0.157979	0.0684265	0.0368712	0.0104671	n.d.	n.d.	0.0564279	0.0240894	Ribosomal protein S14
1148351	n.d.	n.d.	0.181986	0.0298789	0.241418	0.0723983	0.149141	0.00612347	Plectin/S10, N-terminal
1148385	0.0423564	0.00386632	0.0753433	0.00407493	0.0694311	0.0142568	0.0335143	0.000143641	Mitochondrial import inner membrane translocase, subunit Tim17/22
1148445	0.0166466	0.00471534	n.d.	n.d.	0.0122421	0.00173424	0.0181096	0.00647705	Protein of unknown function DUF250
1149800	n.d.	n.d.	0.00222449	0.00160243	n.d.	n.d.	0.000619791	0.000119851	Cell differentiation proteins, Rcd1-like
1149853	0.0112378	0.00142825	0.00503275	0.00107204	0.00640876	0.00134823	0.00707666	0.00292346	Aldehyde dehydrogenase
1150065	0.0192078	0.00720348	0.0165096	0.00195995	0.00368059	4.71142e-06	0.0145425	6.25714e-05	Heat shock protein 70
1150734	0.0147853	0.00378837	0.0126365	0.00248158	0.00729304	0.00296427	0.009939	0.000942375	0
1151133	n.d.	n.d.	0.000393673	1.48117e-06	0.000357827	1.8686e-05	n.d.	n.d.	Ubiquitin-activating enzyme, E1
1151300	0.106079	0.0274194	0.134132	0.012802	0.131972	0.0108656	0.081893	0.0134289	GroES-related
1151441	0.00760894	0.00205746	0.0147202	0.000549934	0.0158038	0.00772078	0.0176524	0.00226499	Cell division/GTP binding protein
1151842	0.0256458	0.00720641	0.00808393	0.00226145	0.00539091	0.000927886	0.00755206	0.0020919	Glucose/ribitol dehydrogenase
1151991	0.0159874	0.00250255	0.0314801	0.00246746	0.027188	0.00324893	0.0244255	0.000767682	Proteasome component region PCI
1152615	0.00434092	0.0015247	0.00798101	0.001242	0.0023969	0.000628967	0.00605342	0.000752589	Bromodomain
1152622	0.00114911	3.36942e-05	n.d.	n.d.	n.d.	n.d.	n.d.	n.d.	Sodium/hydrogen exchanger subfamily
1152658	0.0113696	0.000653274	0.0153833	0.00116044	0.0155939	0.000458214	0.0176279	0.00147756	eRF1 domain 1
1152667	0.0646767	0.000318775	0.0525849	0.00844103	0.0668311	0.0156199	0.0179914	0.00427103	Nucleosome assembly protein (NAP)
1152907	0.00498785	0.000603698	0.0110828	0.00136726	0.00732948	0.00646993	0.00855909	1.43938e-05	Protein kinase-like
1153110	0.000431375	6.64792e-05	n.d.	n.d.	n.d.	n.d.	n.d.	n.d.	MIF4G-like, type 3
1153479	n.d.	n.d.	n.d.	n.d.	0.000226099	4.67102e-05	n.d.	n.d.	0
1153587	0.00678186	0.000607699	0.00554888	0.000538147	0.00870778	0.00101164	0.00582308	0.0011822	Chitin synthase
1154519	0.000722317	1.17301e-05	n.d.	n.d.	n.d.	n.d.	n.d.	n.d.	Metallophosphoesterase
1154628	0.00211197	0.000649163	0.00398822	0.000968558	0.00424347	0.00223297	n.d.	n.d.	Proteasome component region PCI
1154670	0.00607713	0.00136923	0.00626741	0.00355164	0.00781864	0.00139454	0.00609219	9.99984e-05	Polyprenyl synthetase
1154714	n.d.	n.d.	0.000646109	0.00021276	n.d.	n.d.	n.d.	n.d.	DNA/RNA helicase, DEAD/DEAH box type, N-terminal
1155110	0.000525057	3.01784e-05	0.00059156	5.85882e-05	0.00056583	0.000156119	n.d.	n.d.	Nuclear pore protein 84/107
1155305	0.363245	0.00551588	0.322888	0.0232642	0.528595	0.0274595	0.543907	0.176581	Ribosomal protein S13
1155703	0.000764691	0.000252294	0.000365797	3.48723e-05	0.000647307	2.17735e-05	n.d.	n.d.	Catalytic domain of components of various dehydrogenase complexes
1155755	n.d.	n.d.	0.00611477	0.00150105	0.0048355	0.000212045	0.00995155	0.0088343	Tryptophanyl-tRNA synthetase, class Ib
1155897	0.00159442	0.000207413	0.00249316	0.00187438	0.00132225	0.000487004	0.000795182	8.23683e-05	Clathrin/coatomer adaptor, adaptin-like, N-terminal
1156347	n.d.	n.d.	0.00115313	0.000426503	0.000909797	1.1308e-05	n.d.	n.d.	Bystin
1156416	0.00195836	0.000784094	n.d.	n.d.	n.d.	n.d.	0.00154702	0.00046423	Peptidase C1B, bleomycin hydrolase
1156469	0.212316	0.0175918	0.14295	0.00561507	0.124923	0.000428423	0.147592	0.0239791	ERG2 and sigma1 receptor-like
1156479	0.171413	0.00802568	0.0821511	0.000527977	0.0606019	0.0229106	0.117852	0.0057635	Flavoprotein pyridine nucleotide cytochrome reductase
1156486	n.d.	n.d.	n.d.	n.d.	n.d.	n.d.	0.0123844	0.000481922	Aldo/keto reductase
1156515	n.d.	n.d.	0.00153178	0.000101947	n.d.	n.d.	n.d.	n.d.	Protein of unknown function DUF699, ATPase putative
1156564	n.d.	n.d.	0.000287776	0.000142112	n.d.	n.d.	0.000383365	5.9995e-05	Protein of unknown function DUF221
1156695	n.d.	n.d.	n.d.	n.d.	0.00126218	0.000465151	0.030516	0.00628637	Glycoside hydrolase, family 3, N-terminal
1156873	n.d.	n.d.	0.000458024	0.000282762	0.00202901	0.00101921	n.d.	n.d.	HEAT
1156895	n.d.	n.d.	n.d.	n.d.	0.109154	0.00565713	n.d.	n.d.	Sugar transporter
1156944	0.0176293	0.00077066	0.0169313	0.00785508	0.0156849	0.00229781	0.0141947	0.000450891	0
1156945	n.d.	n.d.	n.d.	n.d.	0.00988317	0.00428224	n.d.	n.d.	Glycosyltransferase sugar-binding region containing DXD motif
1157106	0.000923692	0.000132591	n.d.	n.d.	0.00180276	0.000414303	0.000912616	0.000295795	Glutamate-5-semialdehyde dehydrogenase
1157178	0.0661413	0.00867056	0.0439842	0.0134627	0.0232911	0.0143402	0.0532657	0.00661569	DNA/RNA non-specific endonuclease
1157207	0.246103	0.0187835	0.243218	0.00999128	0.21846	0.0213084	0.302168	0.0169111	Chaperonin Cpn60
1158076	0.0185679	0.00400904	0.0226481	0.0050809	0.0234696	0.0035522	0.016119	0.00273323	Tyrosyl-tRNA synthetase, class Ib, bacterial/mitochondrial
1158130	n.d.	n.d.	n.d.	n.d.	n.d.	n.d.	0.00331377	0.000812248	Aconitase/3-isopropylmalate dehydratase large subunit, alpha/beta/alpha
1158411	0.000303257	0.00013322	0.000226099	1.10984e-05	n.d.	n.d.	n.d.	n.d.	AIR synthase related protein
1158434	0.0385454	0.00978248	0.0453574	0.00911413	0.0439255	0.0179064	0.0410934	0.00823635	Dynamin, GTPase region
1158491	0.632246	0.244355	0.756768	0.0332248	0.922292	0.0383763	0.721478	0.109996	Ribosomal protein L35Ae
1158531	0.00311876	0.0019326	n.d.	n.d.	n.d.	n.d.	n.d.	n.d.	0
1158534	n.d.	n.d.	n.d.	n.d.	n.d.	n.d.	0.00710811	0.000571371	Copper chaperone SCO1/SenC
1158966	0.00102995	0.000290449	0.000901786	0.000100806	0.00118291	0.000220319	n.d.	n.d.	Clathrin/coatomer adaptor, adaptin-like, N-terminal
1159070	n.d.	n.d.	n.d.	n.d.	0.00602829	0.00144343	n.d.	n.d.	Heat shock protein 70
1159100	0.0375303	6.17882e-05	0.0296072	0.00172235	0.0126075	0.00380361	0.0105139	0.00204638	UDP-glucuronosyl/UDP-glucosyltransferase
1159223	0.00382422	2.35403e-05	0.00255504	0.000581623	0.0055662	0.000518263	n.d.	n.d.	Protein synthesis factor, GTP-binding
1159236	n.d.	n.d.	0.000514369	0.000318954	n.d.	n.d.	n.d.	n.d.	Beta-ketoacyl synthase, N-terminal
1159282	n.d.	n.d.	0.000947873	0.000158436	0.00108636	0.000141692	n.d.	n.d.	Glutamyl/glutaminyl-tRNA synthetase, class Ic
1159639	n.d.	n.d.	n.d.	n.d.	0.00203324	0.00066967	n.d.	n.d.	Myristoyl-CoA:protein N-myristoyltransferase
1159705	n.d.	n.d.	0.00752388	5.72461e-06	0.0132711	0.00233524	0.0076008	0.00117267	Pyridine nucleotide-disulphide oxidoreductase, NAD-binding region
1159986	n.d.	n.d.	0.0132506	0.00124235	n.d.	n.d.	0.01457	0.0015867	Lysyl-tRNA synthetase, class II
1160087	0.00435327	0.000529212	0.0085152	0.000979745	n.d.	n.d.	0.0039841	0.00238522	Patched
1160466	n.d.	n.d.	0.00544299	0.000361719	0.00174867	0.00066003	n.d.	n.d.	B3/B4 tRNA-binding domain
1160579	0.00983853	0.0012863	0.0107046	0.00663921	0.0145559	0.00239545	0.00970682	0.00341502	ATPase, P-type, K/Mg/Cd/Cu/Zn/Na/Ca/Na/H-transporter
1160604	n.d.	n.d.	8.41898e-05	7.61063e-06	n.d.	n.d.	n.d.	n.d.	Importin-beta, N-terminal
1160647	0.0247438	0.0160565	n.d.	n.d.	n.d.	n.d.	n.d.	n.d.	Sugar transporter
1160773	0.00268146	0.00163431	0.00431041	0.000404852	0.00513637	0.00101755	0.00235303	0.000621577	Isoleucyl-tRNA synthetase, class Ia, N-terminal
1161167	0.151102	0.0469135	0.0883826	0.0502034	0.117652	0.00834647	0.171849	0.0433707	Oligopeptide transporter OPT superfamily
1161348	0.0395469	0.0169064	0.0244853	0.0137099	0.0204613	0.00812618	0.0384931	0.013763	Cellular retinaldehyde-binding/triple function, C-terminal
1161364	n.d.	n.d.	0.0030411	0.000745465	0.0022277	0.00110183	n.d.	n.d.	Cys/Met metabolism, pyridoxal phosphate-dependent enzyme
1161452	n.d.	n.d.	0.0127223	0.00244962	0.00552722	0.00114683	0.00580235	0.00101387	0
1161479	0.0210918	0.00202943	0.0155408	0.00461355	0.00581883	0.00299761	0.0124278	0.000986382	Amidohydrolase 1
1161498	n.d.	n.d.	n.d.	n.d.	n.d.	n.d.	0.0273217	0.0121066	Heat shock protein DnaJ, N-terminal
1161692	n.d.	n.d.	n.d.	n.d.	0.00152377	0.000976382	0.00907307	0.00340696	0
1161772	n.d.	n.d.	0.00207668	0.000124507	n.d.	n.d.	0.0021027	0.000308225	Initiation factor 2B related
1161945	n.d.	n.d.	n.d.	n.d.	0.000744632	0.000408635	n.d.	n.d.	D-xylulose 5-phosphate/D-fructose 6-phosphate phosphoketolase
1162246	1.73824	0.0280438	1.28511	0.142346	2.05461	0.298915	2.34462	0.110995	Ribosomal protein L18ae
1162283	0.0272712	0.0119684	0.0113322	0.00125878	0.0184095	0.00171474	0.00958859	0.00332695	Protein of unknown function DUF1692
1162473	0.00476376	0.00232266	0.00215299	0.000169946	0.00351183	0.00145095	0.00359441	0.00108246	Glycosyl transferase, family 3
1162768	0.0138886	0.00107352	n.d.	n.d.	n.d.	n.d.	n.d.	n.d.	Glycoside hydrolase, family 35
1162850	0.00444507	0.00192394	n.d.	n.d.	n.d.	n.d.	n.d.	n.d.	Mannose-6-phosphate receptor, binding
1163105	n.d.	n.d.	n.d.	n.d.	0.000642877	3.9203e-05	n.d.	n.d.	Cytochrome P450
1163268	0.0223075	0.00424734	0.0121817	0.00216771	n.d.	n.d.	0.00928828	0.000267293	Membrane-associated proteins in eicosanoid and glutathione metabolism (MAPEG)
1163951	n.d.	n.d.	0.00100022	0.000269799	n.d.	n.d.	n.d.	n.d.	Flavodoxin-like
1164149	0.00369344	0.00119236	n.d.	n.d.	n.d.	n.d.	0.0125339	0.00253142	0
1164197	0.000834176	0.000218357	0.000534635	0.000156111	0.00141631	0.00048713	0.000773229	8.98601e-06	SEC7-like
1164228	0.117705	0.0182103	0.0757814	0.0134202	0.113717	0.010527	0.0480788	0.0355014	0
1164257	n.d.	n.d.	n.d.	n.d.	0.00252287	0.000550827	n.d.	n.d.	Clathrin adaptor, mu subunit
1164300	0.000633276	0.000301779	n.d.	n.d.	n.d.	n.d.	0.000386881	0.00017423	ABC transporter-like
1164538	0.00548646	0.00110527	0.0130219	0.00120003	0.0103046	0.00243956	0.00948384	0.000149765	Major facilitator superfamily MFS-1
1164624	n.d.	n.d.	0.00142015	0.000926566	n.d.	n.d.	0.00202958	5.57411e-05	Alpha/beta hydrolase
1164910	0.00515188	0.00300058	0.00555455	0.00365836	n.d.	n.d.	n.d.	n.d.	0
1165379	n.d.	n.d.	n.d.	n.d.	n.d.	n.d.	0.000620538	3.52014e-05	HEAT
1165478	0.00710231	0.00199074	0.00556831	0.000735713	0.00468242	4.80212e-05	0.0049257	6.35927e-05	ALG6, ALG8 glycosyltransferase
1165706	n.d.	n.d.	n.d.	n.d.	n.d.	n.d.	0.00059912	0.000500574	Major facilitator superfamily MFS-1
1166174	0.000566679	5.63391e-05	0.000487265	1.00406e-05	0.000709335	0.000106438	n.d.	n.d.	Vacuolar protein sorting-associated protein 35
1166315	n.d.	n.d.	n.d.	n.d.	0.0188648	0.0154096	0.017616	0.00726172	Glycoside hydrolase, family 17
1166380	n.d.	n.d.	n.d.	n.d.	0.00526162	0.00131793	n.d.	n.d.	Peroxisomal membrane protein 4
1166426	0.0121041	0.000147381	0.0124197	0.00246327	0.0170031	0.00612098	0.00686511	0.000183054	Cys/Met metabolism, pyridoxal phosphate-dependent enzyme
1166458	0.00580275	8.19193e-05	n.d.	n.d.	0.0172453	0.0105369	n.d.	n.d.	Thiolase
1166499	n.d.	n.d.	n.d.	n.d.	n.d.	n.d.	0.00142663	0.000142673	AMP-dependent synthetase and ligase
1166580	n.d.	n.d.	n.d.	n.d.	0.0106991	0.000249061	n.d.	n.d.	HpcH/HpaI aldolase
1166611	n.d.	n.d.	0.0101598	0.0041358	n.d.	n.d.	n.d.	n.d.	Thioredoxin-related
1166799	1.36626	0.322928	1.17918	0.319795	0.950347	0.110407	1.11642	0.237116	Glycoside hydrolase, carbohydrate-binding
1166852	n.d.	n.d.	n.d.	n.d.	n.d.	n.d.	0.0128452	0.00330582	Protein of unknown function DUF1783, fungi
1166928	2.4364	0.553691	2.24601	0.262662	2.15177	0.128228	2.14656	0.0721584	Porin, eukaryotic type
1167021	0.0145638	0.00435633	0.0113875	0.00250291	0.00817338	0.000989196	0.0086429	0.00533949	Synaptojanin, N-terminal
1167068	0.000189788	0.000105747	n.d.	n.d.	n.d.	n.d.	n.d.	n.d.	Tetratricopeptide TPR-1
1167192	0.116631	0.0318325	0.060477	0.0118651	0.0526811	0.0144025	0.0657696	0.0119898	ATPase, V0/A0 complex, 116-kDa subunit
1167230	0.0244564	0.00748568	0.020011	0.00925447	0.0131087	0.00413028	0.021795	0.0073436	Cytochrome P450
1167315	0.00732984	0.00224111	0.00784914	0.00083261	0.00848967	0.00571291	0.00520301	0.00271656	Chaperonin Cpn60
1167367	0.105409	0.0134344	0.0709117	0.0150951	0.039517	0.00290715	0.0730006	0.000472501	Legume-like lectin
1167408	n.d.	n.d.	n.d.	n.d.	n.d.	n.d.	0.00396476	0.00182743	Pyridine nucleotide-disulphide oxidoreductase, NAD-binding region
1167504	0.010736	0.000915394	0.00394213	0.00120535	n.d.	n.d.	n.d.	n.d.	Sugar transporter
1167592	n.d.	n.d.	n.d.	n.d.	0.0200423	0.00638264	0.0245471	0.0148586	Peroxisomal biogenesis factor 11
1167680	n.d.	n.d.	0.00319775	0.000115862	n.d.	n.d.	0.00300586	0.000359245	K Homology, type 1
1168044	0.00423137	8.89752e-05	0.00402631	0.000944284	0.00162997	0.000469615	0.00174094	0.000658873	0
1168100	0.0223914	0.00890434	0.0259333	0.0030404	n.d.	n.d.	0.0153019	0.0085474	0
1168138	0.0111276	0.00587196	0.00476988	0.000399971	0.0124287	0.000537337	0.0134447	0.000307657	IMP-specific 5-nucleotidase
1168194	0.031535	0.00418798	0.0780396	0.0211952	0.109855	0.0136531	0.0757319	0.00925375	Beta-ketoacyl synthase, N-terminal
1168387	0.0351943	0.0103127	0.0220129	0.00428082	0.0249095	0.00279932	0.0303395	0.000499411	Mitochondrial carrier protein
1168482	0.326677	0.00631486	0.359756	0.021735	0.408461	0.00628022	0.367011	0.0106853	Glutamine amidotransferase, class-II
1168636	n.d.	n.d.	0.00201248	0.000803614	0.00260864	0.000930778	0.00135771	0.000748151	AMP-dependent synthetase and ligase
1168662	0.0103763	0.000459264	0.00875588	0.000104501	0.0091574	0.000188519	0.00658426	0.000165435	ATPase, V1 complex, subunit H
1168700	n.d.	n.d.	n.d.	n.d.	0.00387868	0.000796168	0.00379258	0.00135223	Glucose/ribitol dehydrogenase
1168731	0.194114	0.0185743	0.0703933	0.0434953	0.129582	0.0376184	0.0842738	0.000427674	Pyridine nucleotide-disulphide oxidoreductase, NAD-binding region
1169004	0.00161117	0.000254366	0.00206879	1.39751e-05	0.00155516	0.000136	0.00231621	0.000442331	DNA topoisomerase, type IIA, subunit A or C-terminal
1169091	n.d.	n.d.	n.d.	n.d.	n.d.	n.d.	0.00483984	5.81184e-05	Nucleotide-sugar transporter
1169197	n.d.	n.d.	n.d.	n.d.	0.000951934	0.000439329	n.d.	n.d.	Hydantoinase/oxoprolinase
1169204	0.0053987	0.00133533	n.d.	n.d.	n.d.	n.d.	0.0506628	0.00947632	Sugar transporter
1169799	0.256398	0.00801843	0.347953	0.0320169	0.352664	0.0300635	0.169888	0.0341707	Heat shock protein Hsp90
1169861	0.0300514	0.00157704	0.0337489	0.0114308	0.0747673	0.0239553	0.0692623	0.0112463	Ribosomal protein L13e
1170970	0.0430872	0.0173003	0.0332555	0.00427522	0.0669646	0.00692103	0.0473746	0.01685	Ras GTPase
1171357	n.d.	n.d.	n.d.	n.d.	0.03232	0.0228952	n.d.	n.d.	0
1172303	0.03815	0.0146401	0.0383248	0.0166053	0.0546672	0.00553346	0.0503932	0.0092122	UTP--glucose-1-phosphate uridylyltransferase
1172359	0.00757248	0.00113741	0.00695749	0.00461649	0.0019511	0.000184359	n.d.	n.d.	0
1172382	0.0113823	0.000458833	0.00385098	0.00292029	0.0103693	0.00162594	0.00388807	0.00181403	Peptidase M1, membrane alanine aminopeptidase, N-terminal
1173038	0.235675	0.0310948	0.239104	0.018324	0.248036	0.0665127	0.189336	0.0277139	D-isomer specific 2-hydroxyacid dehydrogenase, catalytic region
1173782	n.d.	n.d.	0.00737568	0.00106957	n.d.	n.d.	n.d.	n.d.	Cytochrome b5
1173846	0.00296404	0.00103169	0.00261042	2.6212e-05	0.00507795	0.00118441	n.d.	n.d.	Cell division/GTP binding protein
1174341	0.0105887	0.00173169	0.0167378	0.00324943	0.0125534	0.00235709	0.00829243	0.000436959	Phosphatidate cytidylyltransferase
1174560	0.00449623	0.000531315	0.00516757	0.00293497	0.00892773	0.00402096	n.d.	n.d.	Cobalamin (vitamin B12) biosynthesis CobW-like
1174618	0.00435536	0.000873175	0.00441185	0.000865656	0.00267992	0.00126898	0.00292664	0.000684361	Myosin head, motor region
1174814	n.d.	n.d.	n.d.	n.d.	0.000574645	5.95082e-05	n.d.	n.d.	ABC transporter-like
1175169	0.0147522	0.0012814	0.0212028	0.000182081	0.0229757	0.0059164	0.0161805	0.0035652	ATPase, V0/A0 complex, subunit C/D
1175390	0.0771891	0.0166495	0.145642	0.0167478	0.205078	0.03982	0.104268	0.00355374	Isocitrate/isopropylmalate dehydrogenase
1175814	0.00270569	0.00208211	0.000734527	8.72115e-05	0.00236223	0.00164227	n.d.	n.d.	GTP1/OBG
1175877	0.0157994	0.00153951	0.0140845	0.00288925	n.d.	n.d.	n.d.	n.d.	0
1175924	n.d.	n.d.	n.d.	n.d.	0.00161826	0.000263996	0.00136349	0.000210451	Aspartate/glutamate/uridylate kinase
1176455	0.0611809	0.0136302	0.0545226	0.00302327	0.066758	0.0304566	0.0333554	0.000616025	Aspartate/other aminotransferase
1176557	n.d.	n.d.	n.d.	n.d.	0.0154384	0.00209325	n.d.	n.d.	Cytochrome b5
1176622	0.0883871	0.00895543	0.0688474	0.0103695	0.0504759	0.0047666	0.0307868	0.00943975	Protein kinase, core
1176655	0.0219558	0.00296324	0.027289	0.00388787	0.00713131	0.00533383	0.01507	0.0053984	Glycosyl transferase, family 39
1176663	0.0268124	0.00312862	0.0360322	0.000719128	0.0353048	0.00177697	0.0292928	0.00262709	Oligosaccharyl transferase, STT3 subunit
1176977	n.d.	n.d.	0.00225426	0.000993177	0.00169396	0.00091214	n.d.	n.d.	0
1177087	0.0103661	0.000395032	n.d.	n.d.	0.00723481	0.000706868	0.00448815	0.000301353	Protein of unknown function DUF1692
1177226	0.131103	0.0116723	0.139055	0.00177452	0.0889108	0.00316178	0.140589	0.00812697	0
1177845	0.0693724	0.0066817	0.0701571	0.00608659	0.048334	0.00489463	0.0323317	0.0264635	Shr3 amino acid permease chaperone
1177960	0.00455458	0.000628138	0.00411346	0.000145572	0.000808506	0.000200018	0.00356425	0.000274889	AAA ATPase, core
1178623	0.0753127	0.0254469	0.052016	1.12094e-05	0.0564027	0.0411978	n.d.	n.d.	Major facilitator superfamily MFS-1
1178808	0.0945321	0.062288	0.174198	0.00820401	n.d.	n.d.	0.146922	0.00614897	Ribosomal protein S27e
1178897	n.d.	n.d.	n.d.	n.d.	0.00150556	0.00105208	0.000406425	0.000129853	Protein kinase, core
1178906	0.00867576	0.00350951	n.d.	n.d.	n.d.	n.d.	n.d.	n.d.	0
1178940	0.0413812	0.00601121	0.0391578	0.00102156	0.0296406	0.00251143	0.0230682	0.00444503	Mitochondrial carrier protein
1179147	0.0722205	0.00259756	0.0577135	0.00321321	0.0587634	0.000597616	0.0657043	0.000919016	Aldose 1-epimerase
1179292	0.0254246	0.00664404	0.012696	0.000850951	0.0144535	0.00103175	0.0124202	7.69213e-05	Ribosomal protein L7Ae/L30e/S12e/Gadd45
1179451	0.0382894	0.0197752	0.0146791	9.17305e-05	0.0128292	0.00318167	n.d.	n.d.	Prenylated rab acceptor PRA1
1179469	0.0254096	0.00727611	0.023293	0.00337097	0.0126926	0.00760668	0.0337298	0.0110157	20S proteasome, A and B subunits
1179837	0.0214279	0.00491961	0.0261547	0.00609395	0.00361554	0.00191128	0.0284273	0.00704657	Nucleoside phosphatase GDA1/CD39
1179969	0.227263	0.0593002	0.241082	0.0248195	0.110703	0.00481636	0.229883	0.00172609	Protein of unknown function DUF543
1180060	0.0172918	0.000715607	0.0187258	0.00219913	0.0218321	0.00226269	0.00878128	0.000622344	Glutamine amidotransferase superfamily
1180290	0.172847	0.0185096	0.109465	0.0302143	0.373512	0.0368496	0.136418	0.0611574	Ribosomal protein L7Ae/L30e/S12e/Gadd45
1180293	n.d.	n.d.	0.0101394	0.00213904	0.00828757	0.000439686	0.0140513	0.00137992	Glycosyl transferase, family 20
1180615	n.d.	n.d.	n.d.	n.d.	n.d.	n.d.	0.00657521	0.000726731	Oligopeptide transporter OPT superfamily
1180703	n.d.	n.d.	n.d.	n.d.	0.0261459	0.00245222	n.d.	n.d.	Sugar transporter
1180715	0.00698384	0.00226774	0.0144521	0.000937976	0.00361764	0.00131068	0.00958168	0.00173134	Glycosyl hydrolase, family 13, catalytic region
1180842	0.0456621	0.00130094	0.0436662	0.000269804	0.0487898	0.0053797	0.0261909	0.00212913	Cell division/GTP binding protein
1180885	0.00971263	0.000334571	0.00572745	0.000332082	0.00519032	0.000180164	0.0076528	0.00133565	Glycoside hydrolase, family 31
1180988	0.132421	0.0410601	0.145718	0.035106	0.0844547	0.0132416	0.122716	0.0149833	Bacterial surface antigen (D15)
1181138	0.004739	0.00086051	n.d.	n.d.	n.d.	n.d.	n.d.	n.d.	Metallophosphoesterase
1181235	n.d.	n.d.	0.001282	0.000299021	0.000992977	0.000128928	0.00200483	0.000180224	DNA/RNA helicase, DEAD/DEAH box type, N-terminal
1181305	0.0181383	0.00790751	n.d.	n.d.	0.00751516	0.00164825	0.0325545	0.00622156	Snf7
1181493	0.0160417	0.00167052	0.020742	0.0016193	0.0191616	0.00190138	n.d.	n.d.	DAHP synthetase I/KDSA
1181632	0.243875	0.0577781	0.496196	0.132553	0.345005	0.0434032	n.d.	n.d.	Calycin-like
1181644	n.d.	n.d.	n.d.	n.d.	0.00263266	0.00147882	n.d.	n.d.	Transketolase, central region
1181762	n.d.	n.d.	0.000541455	9.06754e-05	0.000544452	0.000129405	n.d.	n.d.	Alpha/beta hydrolase fold-3
1181965	n.d.	n.d.	0.000895386	0.000151711	n.d.	n.d.	0.00224498	0.000154628	Thioredoxin-related
1182144	n.d.	n.d.	n.d.	n.d.	0.00194667	0.000148326	n.d.	n.d.	0
1182225	0.00188761	0.000653985	0.00310288	0.000350615	0.0029211	0.000462159	0.00474865	0.00271668	Aldehyde dehydrogenase
1182240	0.00993768	0.000661081	0.00491655	0.0029404	n.d.	n.d.	0.00502753	0.00144041	SNARE associated Golgi protein
1182390	0.069741	0.0157627	n.d.	n.d.	n.d.	n.d.	0.0107401	0.00726357	Alcohol dehydrogenase, zinc-binding
1182613	n.d.	n.d.	0.0132618	0.00384675	n.d.	n.d.	n.d.	n.d.	Epoxide hydrolase-like
1182808	0.0330553	0.0016968	0.0338385	0.000600098	n.d.	n.d.	0.0481076	0.00196983	Nitrilase/cyanide hydratase and apolipoprotein N-acyltransferase
1182824	0.236938	0.0140068	0.161443	0.00810594	0.0819201	0.0153358	0.107688	0.0179367	Amidase signature enzyme
1182982	0.0251664	0.00432056	n.d.	n.d.	0.0149237	0.00346756	0.0299992	0.000321851	0
1183000	0.0134321	0.0010359	0.0212321	0.000313734	0.0304067	0.00687545	0.00985175	0.00189422	Carbamoyl phosphate synthase, large subunit, N-terminal
1183071	0.0134004	0.00350821	0.0122827	0.000174241	0.00894555	0.00340317	0.0105779	0.000702624	Cytochrome P450
1183156	0.11521	0.00775982	n.d.	n.d.	0.0583067	0.0199232	0.101538	5.54525e-05	Mitochondrial ribosome
1183193	n.d.	n.d.	0.00623148	0.000830385	n.d.	n.d.	n.d.	n.d.	DNA/RNA helicase, DEAD/DEAH box type, N-terminal
1183487	0.0139446	0.00618142	0.0115295	0.0013484	0.00829398	0.00541096	0.00410254	0.00294785	Malate synthase
1183516	0.12221	0.0333585	n.d.	n.d.	n.d.	n.d.	n.d.	n.d.	Alpha-L-arabinofuranosidase B
1183564	n.d.	n.d.	0.00450109	0.0017255	0.00851163	0.000490251	0.00597806	0.000806711	3-beta hydroxysteroid dehydrogenase/isomerase
1183615	n.d.	n.d.	n.d.	n.d.	0.00469379	0.00323246	n.d.	n.d.	Short-chain dehydrogenase/reductase SDR
1183694	n.d.	n.d.	n.d.	n.d.	n.d.	n.d.	0.00324234	0.000576624	Fungal transcriptional regulatory protein, N-terminal
1183740	n.d.	n.d.	0.00057757	6.10956e-05	n.d.	n.d.	n.d.	n.d.	STAG
1183964	n.d.	n.d.	0.0025391	9.06743e-05	0.00169036	0.000276753	0.00899683	0.00545763	FAD linked oxidase, N-terminal
1184034	n.d.	n.d.	0.00839397	0.00114493	n.d.	n.d.	n.d.	n.d.	Ribosomal protein L19
1184095	0.45372	0.074605	0.304784	0.00194153	0.437998	0.183115	0.655741	0.0576954	Translation protein SH3-like
1184212	0.000348512	0.000115138	0.000203746	2.00699e-05	0.000320532	0.000173197	0.000138098	8.09277e-06	UDP-glucose:Glycoprotein Glucosyltransferase
1184219	0.0184612	0.00390599	0.0263103	0.00183515	0.0144629	0.000868046	0.0188705	0.00347139	Heat shock protein 70
1184232	0.00300861	0.00130918	0.0026792	0.000638778	n.d.	n.d.	0.00460618	3.87089e-05	ABC transporter-like
1184268	0.00224394	0.0011476	n.d.	n.d.	n.d.	n.d.	n.d.	n.d.	ER lumen protein retaining receptor
1184281	0.077537	0.0147584	0.0838349	0.00932735	0.0380693	0.000903659	0.0830392	0.0021699	Alkaline phosphatase
1184291	0.00233129	0.000263873	0.0378164	0.00388711	0.0136882	0.000651414	0.00559263	0.00313772	0
1184374	0.0294334	0.00287686	0.0347464	0.00562924	0.0288919	0.0167742	0.0180516	0.00492776	Pyruvate kinase, barrel
1184382	n.d.	n.d.	n.d.	n.d.	n.d.	n.d.	0.00179375	7.39876e-06	FAD-dependent pyridine nucleotide-disulphide oxidoreductase
1184388	0.0160952	0.000842368	0.00517325	0.000237513	0.00477955	0.000436575	0.00760578	0.00276389	ABC transporter-like
1184423	n.d.	n.d.	n.d.	n.d.	0.00022696	0.000142138	n.d.	n.d.	Armadillo
1184453	0.0224547	0.000876595	0.0540691	0.00979698	0.016561	0.00298111	0.0897354	0.00292736	FAD-dependent pyridine nucleotide-disulphide oxidoreductase
1184634	0.00415442	0.00183102	0.00525736	0.000179277	n.d.	n.d.	n.d.	n.d.	General substrate transporter
1184671	0.00263388	2.69015e-05	0.00180744	0.00135774	n.d.	n.d.	0.00454257	0.00110539	ABC transporter-like
1184673	0.00431099	0.000755582	n.d.	n.d.	n.d.	n.d.	n.d.	n.d.	Ribosomal protein L47, mitochondrial
1184750	0.00118641	0.0002099	n.d.	n.d.	n.d.	n.d.	n.d.	n.d.	Mitochondrial substrate carrier
1184832	0.388353	0.0603476	0.426096	0.0512262	0.208966	0.00199684	0.360366	0.0543304	NADH-ubiquinone oxidoreductase, chain 49kDa
1184856	0.0371141	0.00700982	0.0263333	0.0104218	0.0178392	0.000780902	0.0161714	0.00753852	WD40 repeat
1184874	n.d.	n.d.	n.d.	n.d.	0.00511015	0.000464973	n.d.	n.d.	Aminotransferase, class IV
1185001	0.0406446	0.00594733	0.0998624	0.00168378	0.0521554	0.00603205	0.0311675	0.00220435	Haem peroxidase, animal
1185107	0.000737742	0.000146161	n.d.	n.d.	0.00536141	0.00451493	n.d.	n.d.	Pre-mRNA processing ribonucleoprotein, binding region
1185152	n.d.	n.d.	n.d.	n.d.	n.d.	n.d.	0.000935652	0.000339932	MCM
1185271	0.151237	0.00572141	0.107837	0.0193195	0.0544711	0.0305633	0.179846	0.0220774	Protein of unknown function DUF124
1185293	n.d.	n.d.	n.d.	n.d.	0.00730925	0.00372414	n.d.	n.d.	Chaperonin Cpn60
1185693	n.d.	n.d.	n.d.	n.d.	n.d.	n.d.	0.00705765	0.000664506	PUA
1185711	0.0129964	0.00646041	0.0142479	0.00280515	0.0151022	0.00185462	0.00577818	0.00285041	Seryl-tRNA synthetase, class IIa
1185924	0.00260913	0.000135258	n.d.	n.d.	n.d.	n.d.	n.d.	n.d.	FAD dependent oxidoreductase
1185951	0.0218491	0.00869986	0.0220107	0.000502631	0.0174049	0.00769775	0.0297864	0.00115072	Endonuclease/exonuclease/phosphatase
1185987	n.d.	n.d.	n.d.	n.d.	0.0024994	0.00130312	n.d.	n.d.	0
1186053	n.d.	n.d.	0.00016932	0.000144063	0.000374495	0.000337541	n.d.	n.d.	Phosphatidylinositol 3- and 4-kinase, catalytic
1186115	0.264275	0.008989	0.21752	0.0253701	0.238779	0.0200447	0.225468	0.0117381	ATPase, P-type, K/Mg/Cd/Cu/Zn/Na/Ca/Na/H-transporter
1186153	0.00864165	0.00345118	0.00819179	0.000365382	0.00762162	0.000815851	0.00573471	0.000561004	ABC transporter-like
1186328	0.0164009	0.00440281	0.0554835	0.000554344	0.0226514	0.0010947	0.0378978	0.00365134	AMP-dependent synthetase and ligase
1186700	0.0216968	0.00360347	0.0219363	0.00121735	0.00865194	0.000852101	0.0137925	0.00179938	BNR repeat
1186884	n.d.	n.d.	n.d.	n.d.	0.000597569	0.00018851	n.d.	n.d.	Mevalonate and galactokinase
1186933	n.d.	n.d.	n.d.	n.d.	0.00600842	0.00108289	n.d.	n.d.	Peptidase S9, prolyl oligopeptidase active site region
1186946	0.0235027	0.00137566	0.0233487	0.000216635	0.0213739	0.00383958	0.00760475	0.00260302	Cystinosin/ERS1p repeat
1186959	0.00862115	0.000821421	0.0109224	0.00152664	0.00753008	3.10592e-05	0.00793556	0.0027853	Proteasome/cyclosome, regulatory subunit
1187028	0.206266	0.00711582	0.26634	0.0192695	0.33277	0.0181832	0.0122392	0.00139631	Protein of unknown function DUF1772, fungi
1187282	n.d.	n.d.	n.d.	n.d.	0.000267251	7.445e-05	n.d.	n.d.	HEAT
1187492	0.0124041	0.00217641	0.0103202	0.00228315	0.0324682	0.00319126	0.00719487	0.000566314	Cytochrome P450
1187508	n.d.	n.d.	0.0145665	0.00320316	0.0141057	0.00474618	n.d.	n.d.	Cytochrome oxidase assembly
1187645	n.d.	n.d.	0.00107822	0.000324316	0.00385365	0.00107574	0.000659208	3.24032e-05	HEAT
1187687	0.0368902	0.000439148	0.0311561	0.00109264	0.0314818	0.00629128	0.0281505	0.00644877	0
1187788	0.0167693	0.00387661	0.0147074	0.00942929	0.0072224	0.00379438	n.d.	n.d.	Alcohol dehydrogenase, zinc-binding
1187913	n.d.	n.d.	0.0108488	0.000409005	0.0106899	0.00345549	n.d.	n.d.	0
1188093	0.00850531	0.00079622	0.00961842	0.00150936	0.015919	0.00153018	0.00784508	0.00158206	Sugar transporter
1188146	0.0742726	0.0274356	0.12015	0.0255539	0.159697	0.0198537	0.162916	0.0221828	Alcohol dehydrogenase, zinc-binding
1188148	n.d.	n.d.	n.d.	n.d.	n.d.	n.d.	0.0112794	0.000244971	Cytochrome P450
1188172	n.d.	n.d.	n.d.	n.d.	0.00608991	0.00325591	n.d.	n.d.	Ribosomal protein L25/L23
1188189	0.00509346	0.00159189	0.00221309	1.42571e-05	0.0059396	0.000798306	0.00552855	0.00353459	Actin/actin-like
1188360	0.191645	0.00119252	0.124646	0.00830178	0.0436214	0.00338613	0.155491	0.0166695	4Fe-4S ferredoxin, iron-sulphur binding
1188371	n.d.	n.d.	0.0035179	0.000738952	0.0114319	0.00551832	0.00334869	0.000338735	Chaperonin Cpn60
1188574	0.00554688	0.00168797	0.00492019	0.00133609	0.00502299	0.00188257	n.d.	n.d.	GTP1/OBG
1188715	n.d.	n.d.	0.00240576	0.0022427	0.000161884	0.000123522	0.00636007	0.000678085	ABC transporter, transmembrane region, type 1
1188786	0.00548646	0.00110527	0.0130219	0.00120003	0.0103046	0.00243956	0.00948384	0.000149765	Major facilitator superfamily MFS-1
1188839	0.00302023	0.000943396	0.0119349	0.000258	n.d.	n.d.	0.0137966	0.0026638	FAD-dependent pyridine nucleotide-disulphide oxidoreductase
1188840	n.d.	n.d.	0.00600906	0.00242354	n.d.	n.d.	n.d.	n.d.	Major facilitator superfamily MFS-1
1188871	0.0108231	0.000831213	n.d.	n.d.	n.d.	n.d.	n.d.	n.d.	0
1188880	n.d.	n.d.	n.d.	n.d.	0.00225847	0.000549339	n.d.	n.d.	Coatomer, epsilon subunit
1188971	0.0112815	0.00253577	0.0139168	0.000767673	0.0104331	0.000127784	0.00654427	0.000547937	Glutathione S-transferase, C-terminal
1189025	0.0116385	0.0100947	0.0198006	0.0010722	0.0138909	0.00875283	0.0132732	0.011185	Peptidase S10, serine carboxypeptidase
1189116	0.0299366	0.00608345	0.0108052	0.00355269	0.00396355	0.000753671	0.00253491	0.00131024	Protein of unknown function DUF124
1189177	0.0205627	0.0038455	0.016867	0.00210505	n.d.	n.d.	0.0164089	0.000922052	Nonaspanin (TM9SF)
1189214	0.359284	0.00535117	n.d.	n.d.	0.0286581	0.0101911	n.d.	n.d.	General substrate transporter
1201806	n.d.	n.d.	n.d.	n.d.	0.000758024	0.000349511	0.00106886	0.000164807	Protein kinase, core
1202533	0.323539	0.107072	0.228918	0.0243903	0.162587	0.016051	0.170394	0.00834766	Ferredoxin
1204436	0.0364328	0.00340272	0.0255272	0.000693679	0.0186876	0.00563851	0.037745	0.00102399	Catalase
1207617	0.00537963	0.00448183	n.d.	n.d.	n.d.	n.d.	n.d.	n.d.	0
1208999	0.131711	0.0631066	0.109264	0.00746321	0.132315	0.018926	0.223989	0.0374364	Ribosomal protein L24e
1209800	n.d.	n.d.	0.00150708	0.000599852	0.000670681	1.85578e-05	n.d.	n.d.	CAS/CSE, C-terminal
1211786	0.0250884	0.00342134	0.0344182	0.00136239	0.0230033	0.00715022	0.0250151	0.00226899	AMP-dependent synthetase and ligase
1212438	n.d.	n.d.	0.00106684	0.00015702	0.00330985	0.00227576	0.0054589	0.00433134	Protein of unknown function DUF1295
1212442	0.0354824	0.00589107	0.0381659	0.00304938	0.0375004	0.0006619	0.0335097	0.00384049	AAA ATPase, core
1212687	0.000612528	0.0001814	0.000827197	1.06505e-05	0.00310038	0.00148679	0.00248146	0.00037121	Hydroxymethylglutaryl-CoA reductase, class I/II, catalytic
1213910	0.025503	0.00142313	0.0113168	0.00535105	0.0131105	0.00126106	0.0168062	0.000512599	Dihydroorotate dehydrogenase, core
1214835	0.182426	0.0102198	0.105114	0.00654187	0.140211	0.0572797	0.09323	0.0517569	Fumarate reductase/succinate dehydrogenase flavoprotein, N-terminal
1215436	0.0308127	0.00367055	0.0439011	0.00268865	0.0233061	0.000972911	0.0204405	0.0179817	DNA/RNA helicase, DEAD/DEAH box type, N-terminal
1215497	0.0106807	0.000173957	0.0210557	0.00428114	0.0190932	0.00614656	0.0260976	0.00399021	RNA recognition motif, RNP-1
1218575	0.00718918	0.00145635	0.00671786	0.000675003	0.0107875	0.00207728	0.00217813	0.00115391	Importin-beta, N-terminal
1221352	0.000485461	0.000265626	n.d.	n.d.	n.d.	n.d.	0.00106128	7.16972e-05	IKI3
1222809	0.0204859	0.00905473	0.00923033	0.00256056	0.0331478	0.00389812	0.0040258	0.00198169	Mitochondrial carrier protein
1226000	n.d.	n.d.	0.000597096	0.000121669	n.d.	n.d.	0.000241686	3.24933e-05	ATP-binding region, ATPase-like
1226708	0.00911394	0.000613483	0.00585228	0.000294301	n.d.	n.d.	0.00877656	0.00468703	Glycoside hydrolase, family 47
1227231	n.d.	n.d.	0.000154354	3.61745e-06	0.000510125	0.000390053	n.d.	n.d.	ABC transporter-like
